# Supplementary material for: Emotion processing differences mediate the link between sex and autistic traits in young adulthood
Source: JCPP Adv. 2022 Aug 21;2(3):e12096. doi: 10.1002/jcv2.12096 (PMC10242897; doi:10.1002/jcv2.12096)
Supplement: Supplementary file 2 — Supplementary Material [file JCV2-2-e12096-s002.zip]

Archive with 4 entries (4 files):
- SuppInfo_Analysis/README.txt
- SuppInfo_Analysis/SuppInfo_Analysis.R
- SuppInfo_Analysis/SuppInfo_Study1.csv
- SuppInfo_Analysis/SuppInfo_Study2.csv
