# Supplementary material for: Emotion processing differences mediate the link between sex and autistic traits in young adulthood
Source: JCPP Adv. 2022 Aug 21;2(3):e12096. doi: 10.1002/jcv2.12096 (PMC10242897; doi:10.1002/jcv2.12096)
Supplement: Supplementary file 2 — Supplementary Material [file JCV2-2-e12096-s002.zip › SuppInfo_Analysis/README.txt]

#                                                                     #         
#   Emotion processing differences mediate the link between sex and   #
#                  autistic traits in young adulthood                 #
#                                                                     #
#   Lucy A. Livingston, Lucy H. Waldren, Esther Walton & Punit Shah   #
#                                                                     #
#                      JCPP Advances, 2022                            #
#                                                                     #
#######################################################################

                      **DOCUMENT INFORMATION**                  
          

+ SuppInfo_Study1.csv:
    - AQ1-28 = Likert AQ-S Responses
    - TAS1-20 = Likert TAS-20 Responses 
      (All items have already been reverse scored if required) 
    - Sex: 0 = Female, 1 = Male 
    - Age (Years)
    - Autism = Total AQ-S
    - Alexithymia = Total TAS20


+ SuppInfo_Study2.csv:
    - AQ1-28 = Likert AQ-S Responses
    - TAS[1,2,6,9,11,12,13,14] = Likert GAFS-8 Responses labelled according to item position in TAS-20    
    - NFA1-10 = Likert NAQ-S Responses
      (All items have already been reverse scored if required) 
    - Sex: 0 = Female, 1 = Male 
    - Age (Years)
    - Education: 0 = No formal Education, 7 = PhD (for further levels see UNESCO Institute for Statistics, 2012)
    - Autism = Total AQ-S
    - Alexithymia = Total GAFS-8
    - Need_for_Affect = Total NAQ-S


+ SuppInfo_Analysis.R: 
    - R script of study analyses, see script comments for further details


+ R sessionInfo():

Analyses were conducted using the R Statistical language (version 4.1.1; R Core Team, 2021) on Windows 10 x 64 (build 19042)

Package     |   Version |                                                                                                                                                                                                                                                Reference
----------------------------------------------------------------------------------------------------------------------------------------------------------------------------------------------------------------------------------------------------------------------------------
dplyr       |     1.0.7 | Hadley Wickham, Romain François, Lionel Henry and Kirill Müller (2021). dplyr: A Grammar of Data Manipulation. R package version 1.0.7. https://CRAN.R-project.org/package=dplyr
expss       |    0.10.7 | Gregory Demin (2020). expss: Tables, Labels and Some Useful Functions from Spreadsheets and 'SPSS' Statistics. R package version 0.10.7. https://CRAN.R-project.org/package=expss
Formula     |     1.2.4 | Zeileis A, Croissant Y (2010). “Extended Model Formulas in R: Multiple Parts and Multiple Responses.” _Journal of Statistical Software_, *34*(1), 1-13.doi: 10.18637/jss.v034.i01 (URL: https://doi.org/10.18637/jss.v034.i01).
ggplot2     |     3.3.6 | H. Wickham. ggplot2: Elegant Graphics for Data Analysis. Springer-Verlag New York, 2016.
GPArotation | 2014.11.1 | Bernaards, Coen A. and Jennrich, Robert I. (2005) Gradient Projection Algorithms and Software for ArbitraryRotation Criteria in Factor Analysis, Educational and Psychological Measurement: 65, 676-696. <http://www.stat.ucla.edu/research/gpa>
Hmisc       |     4.6.0 | Frank E Harrell Jr (2021). Hmisc: Harrell Miscellaneous. R package version 4.6-0. https://CRAN.R-project.org/package=Hmisc
lattice     |   0.20.44 | Sarkar, Deepayan (2008) Lattice: Multivariate Data Visualization with R. Springer, New York. ISBN 978-0-387-75968-5
lavaan      |     0.6.9 | Yves Rosseel (2012). lavaan: An R Package for Structural Equation Modeling. Journal of Statistical Software, 48(2), 1-36. URL https://www.jstatsoft.org/v48/i02/.
lsr         |     0.5.1 | Navarro, D. J. (2015) Learning statistics with R: A tutorial for psychology students and other beginners. (Version 0.6) University of New South Wales. Sydney, Australia
magrittr    |     2.0.3 | Stefan Milton Bache and Hadley Wickham (2022). magrittr: A Forward-Pipe Operator for R. R package version 2.0.3. https://CRAN.R-project.org/package=magrittr
MASS        |    7.3.54 | Venables, W. N. & Ripley, B. D. (2002) Modern Applied Statistics with S. Fourth Edition. Springer, New York. ISBN 0-387-95457-0
psych       |     2.1.9 | Revelle, W. (2021) psych: Procedures for Personality and Psychological Research, Northwestern University, Evanston, Illinois, USA, https://CRAN.R-project.org/package=psych Version = 2.1.9,.
R           |     4.1.1 | R Core Team (2021). R: A language and environment for statistical computing. R Foundation for Statistical Computing, Vienna, Austria. URL https://www.R-project.org/.
report      |     0.5.1 | Makowski, D., Ben-Shachar, M.S., Patil, I. & Lüdecke, D. (2020). Automated Results Reporting as a Practical Tool to Improve Reproducibility and Methodological Best Practices Adoption. CRAN. Available from https://github.com/easystats/report. doi: .
survival    |    3.2.11 | Therneau T (2021). _A Package for Survival Analysis in R_. R package version 3.2-11, <URL: https://CRAN.R-project.org/package=survival>.
