# Supplementary material for: Emotion processing differences mediate the link between sex and autistic traits in young adulthood
Source: JCPP Adv. 2022 Aug 21;2(3):e12096. doi: 10.1002/jcv2.12096 (PMC10242897; doi:10.1002/jcv2.12096)
Supplement: Supplementary file 2 — Supplementary Material [file JCV2-2-e12096-s002.zip › SuppInfo_Analysis/SuppInfo_Analysis.R]

#                                                                     #         
#   Emotion processing differences mediate the link between sex and   #
#                  autistic traits in young adulthood                 #
#                                                                     #
#   Lucy A. Livingston, Lucy H. Waldren, Esther Walton & Punit Shah   #
#                                                                     #
#                      JCPP Advances, 2022                            #
#                                                                     #
#######################################################################


#########################**READ IN PACKAGES**##########################
packages <- c("dplyr", "expss", "GPArotation", "Hmisc", "lavaan", "lsr", "magrittr", "MASS", "psych", "report")
for (package in packages){
  if(!is.element(package, .packages(all.available = TRUE))){
    install.packages(package)}
  library(package, character.only = TRUE)
}

setwd(Sys.glob("C:\\Users\\*\\Downloads\\SuppInfo_Analysis"))                   #Change to own file location if needed
set.seed(1234)
options(warn = -1)                                                              

##########################**POWER ANALYSES**###########################

##**User Input Options**##
low_CI <- (1 - (95 / 100)) / 2
up_CI <-  ((1 - 95 / 100) / 2) + (95 / 100)                                     #Confidence intervals - currently set to 95%
draws_per_rep <- 20000                                                          #Number of draws from data set per repetition
reps <- 5000                                                                    #Number of repetitions

##**Monte Carlo Power Analysis for Simple Mediation**##                         #Adapted from Schoemann, Boulton & Short, 2017 https://github.com/schoam4/mc_power_med/blob/master/code/one_mediator.R
simple_cov <- matrix(0.1725, nrow = 3, ncol = 3)                                #0.175 = 0.15*0.15 + 0.15, where 0.15 is the coefficient effect size for which we are determining our power to detect
diag(simple_cov) <- 1
simple_cov[2,1] <- 0.15                                                              
simple_cov[1,2] <- 0.15                                                         #As assuming SDs of 1, do not need to adjust matrix to turn from cor to cov                         

simple_mediation <- function(seed = 1234, N = 656, covMat = simple_cov){   
  
  random_sample <- mvrnorm(N, mu = c(0,0,0), Sigma = covMat)                    #Draw random sample based on covariance matrix
  
  model_1 <- lm(random_sample[,2] ~ random_sample[,1])                          #Run regression models as would in mediation on random sample data
  model_2 <- lm(random_sample[,3] ~ random_sample[,2] + random_sample[,1])
  
  coefs <- c(coef(model_1)[2], coef(model_2)[2])                                #Model coefficients                                      
  cov_mat <- diag(c((diag(vcov(model_1)))[2],(diag(vcov(model_2)))[2]))         #Model covariance
  
  ab_draws <- mvrnorm(draws_per_rep, coefs, cov_mat, empirical = FALSE)         #Simulate draws of a and b from multivariate normal distribution
  ab_path <- ab_draws[, 1] * ab_draws[, 2]                                      #ab path of mediation model

  low_Q <- quantile(ab_path, low_CI)                                            #Sample quantiles of ab path based on predefined CIs
  up_Q <- quantile(ab_path, up_CI)
  
  low_Q*up_Q > 0 }                                                              #Does replication reject H0?
simple_power <- lapply(sample(1:50000, reps), simple_mediation)                 #Sample between 1:50000, repeat for 5000 iterations
print(paste("Power to detect a 0.15 effect size =", (sum(unlist(simple_power)) / reps)))      #No. reps which reject H0/no. of reps

##**Monte Carlo Power Analysis for Parallel mediation**##
parallel_cov <- matrix(0.15, nrow = 4, ncol = 4)                                #0.15 = effect size for which we are determining our power to detect
diag(parallel_cov) <- 1
parallel_cov[1:3,4] <- 0.195                                                    #0.195 = 0.15 + (0.15 * 0.15) + (0.15 * 0.15)                                                         
parallel_cov[4,1:3] <- 0.195                                                    
    
parallel_mediation <- function(seed = 1234, N = 1000, covMatp = parallel_cov){

      random_sample <- mvrnorm(N, mu = c(0,0,0,0), Sigma = covMatp)             
    
      m1 <- lm(random_sample[,2] ~ random_sample[,1])                           #Run regressions as found in parallel mediation
      m2 <- lm(random_sample[,3] ~ random_sample[,1])
      m3 <- lm(random_sample[,4] ~ random_sample[,2] + random_sample[,3] + random_sample[,1])
      
      a1_coef_cov <- rnorm(draws_per_rep, coef(m1)[2], sqrt(vcov(m1)[2,2]))     #Simulate draws using coefficients and covariance for a and b paths for both mediators 
      a2_coef_cov <- rnorm(draws_per_rep, coef(m2)[2], sqrt(vcov(m2)[2,2]))
      b1_coef_cov <- rnorm(draws_per_rep, coef(m3)[2], sqrt(vcov(m3)[2,2]))
      b2_coef_cov <- rnorm(draws_per_rep, coef(m3)[3], sqrt(vcov(m3)[3,3]))
      
      a1b1_path <- a1_coef_cov*b1_coef_cov
      a2b2_path <- a2_coef_cov*b2_coef_cov
      diff_path <- a1_coef_cov*b1_coef_cov - a2_coef_cov*b2_coef_cov            #Difference between the two mediator ab paths
      
      low_Q1 <- quantile(a1b1_path, low_CI)                                     #Sample quantiles of ab paths and difference in ab path based on predefined CIs
      up_Q1 <- quantile(a1b1_path, up_CI)
      low_Q2 <- quantile(a2b2_path, low_CI)
      up_Q2 <- quantile(a2b2_path, up_CI)        
      low_Qd <- quantile(diff_path, low_CI)
      up_Qd <- quantile(diff_path, up_CI)  

      c(low_Q1*up_Q1 > 0, low_Q2*up_Q2 > 0, low_Qd*up_Qd > 0)}                  #Does reject H0?                      

parallel_power <- lapply(sample(1:50000, reps), parallel_mediation)             
powers <- colSums(matrix(unlist(parallel_power), nrow = reps, byrow = TRUE)) / reps
print(paste("Power to detect a 0.15 effect size for mediator 1 ab pathway:", powers[1],"; mediator 2 ab pathway:", powers[2], "; difference:", powers[3]))


##############################**STUDY 1**##############################       
##**Pre-Processing**##
study1 <- read.csv("SuppInfo_Study1.csv")                                  

stopifnot(sum_row(study1[,1:28]) == study1$Autism)                              #Sanity check scored correctly
stopifnot(sum_row(study1[,29:48]) == study1$Alexithymia)                        #All variables have already been reversed scored where neccesary 

females1 <- filter(study1, Sex == 0)                                            #Isolate male and female participants
males1 <- filter(study1, Sex ==1)

##**Reliability Measures**##
for(data in c("study1", "females1", "males1")){                                 #Cronbach's Alpha (remove '$total[1]' for 95% CIs and additional measures)
  print(paste(data, "AQ28, raw alpha:", psych::alpha(get(data)[,1:28])$total[1]))     #Items have already been reverse scored where appropriate
  print(paste(data, "TAS20, raw alpha:",psych::alpha(get(data)[,29:48])$total[1]))}

##**Descriptive Statistics**##
for(data in c("study1", "females1", "males1")){
  print(data)
  print(psych::describe(get(data)[,49:52]))}

##**Correlation Analysis**##
correlation_table <- rcorr(as.matrix(study1[,49:52]), type = "spearman")        #Sex, Age, Autism, Alexithymia 
correlation_table                                                               #View in Environment, or specify $r $p for more dp

t.test(females1$Age, males1$Age)
cohensD(Age ~ Sex, study1)                                                      #Does not account for effect size direction                  

##**Mediation Analysis**##
mediation_model <- 'Autism ~ c*Sex                                              #Direct Effect
                    Alexithymia ~ a  *Sex + Age                                 #Mediation
                    Autism ~ b  *Alexithymia + Age                              #Age as confounding variable
                    ab := a*b                                                   #Indirect Effect
                    total := c + (a*b)'                                         #Total Effect     

model_fit <- sem(mediation_model, data = study1, bootstrap = 10000)             #Bootstrap for bias correct 95% CIs
parameterEstimates(model_fit, boot.ci.type = "bca.simple", standardized = F)    #Unstandardised Residuals

##**Regression Analysis**##
sex_age<- lm(Autism ~ Sex + Age, study1)
summary(sex_age)

add_alex<- lm(Autism ~ Sex + Age + Alexithymia, study1)
summary(add_alex)

anova(sex_age, add_alex)                                                        #F change
                                                          
##############################**STUDY 2**##############################
##**Pre-Processing**##
study2 <- read.csv("SuppInfo_Study2.csv")

stopifnot(sum_row(study2[,c(1:28)]) == study2$Autism)                                                                                   
stopifnot(sum_row(study2[,29:36]) == study2$Alexithymia)
stopifnot(mean_row(study2[,37:46]) == study2$Need_for_Affect)

females2 <- filter(study2, Sex == 0)                                            
males2 <- filter(study2, Sex ==1)

##** Reliability**##
for(data in c("study2", "females2", "males2")){                                 
  print(paste(data, "AQ28, raw alpha:", (psych::alpha(get(data)[,c(1:28)])$total[1])))
  print(paste(data, "GAFS, raw alpha:",psych::alpha(get(data)[,29:36])$total[1]))
  print(paste(data, "NFA, raw alpha:",psych::alpha(get(data)[,37:46])$total[1]))
}

##**Descriptive Statistics**##
for(data in c("study2", "females2", "males2")){
  print(data)
  print(psych::describe(get(data)[,47:52]))}

##**Correlation Analysis**##                                                       
correlation_table2 <- rcorr(as.matrix(study2[,c(47:52)]), type = "spearman")      
correlation_table2                                                              #Sex, Age, Autism, Alexithymia, Education, Need for Affect

##**Mediation Analysis**##
multi_model <- 'Autism ~ b1 * Need_for_Affect + b2 * Alexithymia + c * Sex      #Direct effect
                Need_for_Affect ~ a1 * Sex + Age + Education                    #Mediation 1
                Alexithymia ~ a2 * Sex + Age + Education                        #Mediation 2
                indirect1 := a1 * b1                                            #Indirect 1
                indirect2 := a2 * b2                                            #Indirect 2
                total := c + (a1 * b1) + (a2 * b2)                              #Total
                Need_for_Affect ~~ Alexithymia'

multi_model_fit <- sem(model = multi_model, data = study2, bootstrap = 10000)   
parameterEstimates(multi_model_fit, boot.ci.type = "bca.simple", standardized = F)

##**Regression Analysis**##
sex_age_education<- lm(Autism ~ Sex + Age + Education, study2)
summary(sex_age_education)

add_nfa_alex<- lm(Autism ~ Sex + Age + Education + Need_for_Affect + Alexithymia, study2)
summary(add_nfa_alex)

anova(sex_age_education, add_nfa_alex)                                   

########################**ADDITIONAL ANALYSES**########################
##**Study1 GAFS8**##
head((study1[(c(1,2,6,9,11,12,13,14)+28)]))                                     #Select values from TAS20 in GAFS8
study1$GAFS8 <- sum_row(study1[(c(1,2,6,9,11,12,13,14)+28)])

gafs_model <- 'Autism ~ c*Sex                                                   #Re-run Study 1 Mediation using GAFS8                                   
               GAFS8 ~ a  *Sex + Age                                       
               Autism ~ b  *GAFS8 + Age                                    
               ab := a*b                                                   
               total := c + (a*b)'                                             

gafs_model_fit <- sem(gafs_model, data = study1, bootstrap = 10000)             
parameterEstimates(gafs_model_fit, boot.ci.type = "bca.simple", standardized = F)    

gafs_sex_age<- lm(Autism ~ Sex + Age, study1)
summary(sex_age)

gafs_add_alex<- lm(Autism ~ Sex + Age + GAFS8, study1)
summary(gafs_add_alex)

anova(gafs_sex_age, gafs_add_alex)                                                        

##**Pooled Data Continuous GAFS8**##                                            #Pool data across Autism, Alexithymia (GAFS8), Sex and Age 
pooled <- data.frame(Autism = c(study1$Autism, study2$Autism), Alexithymia = c(study1$GAFS8, study2$Alexithymia), Sex = c(study1$Sex, study2$Sex), Age = c(study1$Age, study2$Age))

pooled_model_fit <- sem(mediation_model, data = pooled, bootstrap = 10000)      #Ru-run Study 1 Mediation using pooled data     
parameterEstimates(pooled_model_fit, boot.ci.type = "bca.simple", standardized = F)    

pooled_sex_age<- lm(Autism ~ Sex + Age, pooled)
summary(pooled_sex_age)

pooled_add_alex<- lm(Autism ~ Sex + Age + Alexithymia, pooled)
summary(add_alex)

anova(pooled_sex_age, pooled_add_alex)                                                        

##**Pooled AQ-S Cut-Off GASF8**##
pooled$cutoff <- 0                                                              #Create column for binary cutoff information
pooled$cutoff[pooled$Autism > 69] <- 1                                          #0 = below cutoff, 1 = above cutoff (i.e. >= 70)
pooled %>% filter(cutoff == 1) %>% count()                                      #Number of participants meeting AQ-S clinical cutoff 

cutoff_model <- 'cutoff ~ c*Sex                                                 #Re-run Study 1 Mediation using pooled data, GAFS8, and binary Autism measure (below/above clinical cutoff)                        
                 Alexithymia ~ a  *Sex + Age                                 
                 cutoff ~ b  *Alexithymia + Age                                    
                 ab := a*b                                                   
                 total := c + (a*b)'                                          

cutoff_model_fit <- sem(cutoff_model, data = pooled, bootstrap = 10000)             
parameterEstimates(cutoff_model_fit, boot.ci.type = "bca.simple", standardized = F)    

cutoff_sex_age<- lm(cutoff ~ Sex + Age, pooled)
summary(cutoff_sex_age)

cutoff_add_alex<- lm(cutoff ~ Sex + Age + Alexithymia, pooled)
summary(cutoff_add_alex)

anova(cutoff_sex_age, cutoff_add_alex) 

################################**END**################################
#session <- sessionInfo()
#report_system(session)
#as.data.frame(report(session))
