# Supplementary material for: Emotion processing differences mediate the link between sex and autistic traits in young adulthood
Source: JCPP Adv. 2022 Aug 21;2(3):e12096. doi: 10.1002/jcv2.12096 (PMC10242897; doi:10.1002/jcv2.12096)
Supplement: Supplementary file 2 — Supplementary Material [file JCV2-2-e12096-s002.zip › SuppInfo_Analysis/SuppInfo_Study1.csv]

AQ1	AQ2	AQ3	AQ4	AQ5	AQ6	AQ7	AQ8	AQ9	AQ10	AQ11	AQ12	AQ13	AQ14	AQ15	AQ16	AQ17	AQ18	AQ19	AQ20	AQ21	AQ22	AQ23	AQ24	AQ25	AQ26	AQ27	AQ28	TAS1	TAS2	TAS3	TAS4	TAS5	TAS6	TAS7	TAS8	TAS9	TAS10	TAS11	TAS12	TAS13	TAS14	TAS15	TAS16	TAS17	TAS18	TAS19	TAS20	Sex	Age
2	2	1	4	1	2	3	3	2	2	2	1	2	3	1	3	2	2	2	3	2	1	2	1	2	2	2	2	4	4	1	3	2	2	1	2	2	2	1	4	1	1	2	1	1	1	3	2	1	25
3	3	1	4	3	2	1	2	2	3	1	3	1	1	2	4	3	3	3	1	3	1	1	2	1	4	2	1	2	2	4	2	1	1	4	2	2	1	2	2	1	2	2	2	1	1	1	1	1	25
2	1	3	3	2	2	1	3	4	4	3	2	1	2	4	2	2	3	1	3	3	2	2	4	4	3	2	1	4	4	4	4	3	2	4	3	4	2	2	4	4	3	4	2	4	4	4	5	0	25
2	1	1	4	2	1	1	1	2	2	1	1	1	1	2	2	3	1	1	1	3	2	1	1	1	3	3	1	2	4	1	2	3	2	1	1	2	2	2	2	1	2	2	2	4	1	1	1	0	24
2	4	1	3	4	1	2	3	4	4	4	3	2	1	3	3	2	4	1	2	1	3	4	2	4	4	1	2	1	4	1	3	1	1	1	4	1	1	1	1	1	1	4	3	5	1	3	1	0	24
3	3	1	2	1	1	1	2	3	3	1	2	1	1	3	2	3	3	2	2	3	1	1	2	2	4	2	1	3	2	1	2	2	4	3	2	5	1	2	1	2	3	1	1	5	2	2	2	1	23
2	3	2	2	1	2	2	4	2	2	4	2	3	3	2	2	2	4	2	2	4	1	2	1	2	3	2	3	4	4	2	3	2	3	1	2	2	1	2	4	2	1	4	1	2	2	3	3	1	23
2	4	1	3	4	3	3	2	3	1	3	2	4	1	3	4	3	1	2	2	1	3	1	2	2	4	2	1	1	4	2	4	2	1	2	1	4	1	1	1	2	2	4	2	4	1	2	4	1	23
2	4	1	4	4	2	1	4	4	2	1	1	4	4	2	4	4	4	4	4	4	3	4	2	4	4	2	1	5	5	4	4	1	4	4	1	4	4	5	2	5	2	2	1	1	1	4	1	0	23
3	1	1	3	3	2	2	4	2	1	3	1	3	1	2	4	2	2	1	2	2	4	3	1	3	3	1	3	2	5	3	4	1	2	3	1	4	2	3	3	2	3	3	2	5	2	3	3	0	23
4	4	3	3	1	2	1	3	3	1	4	3	1	1	3	1	3	4	2	2	4	1	2	2	2	3	3	1	2	2	1	2	3	1	1	2	2	1	2	2	2	2	2	2	1	1	4	1	0	23
3	3	1	2	1	1	3	1	1	3	1	1	1	1	1	2	2	2	2	1	2	1	1	1	1	2	1	2	1	1	1	1	1	1	1	1	1	1	1	1	1	1	1	2	3	1	1	3	0	23
1	1	1	3	4	1	3	1	1	3	1	1	1	1	1	4	1	1	1	1	1	4	4	1	1	4	1	1	1	1	1	1	1	1	1	4	4	1	1	1	1	1	1	1	4	5	1	1	1	22
1	3	2	3	4	1	1	4	4	1	3	3	2	2	3	2	3	4	3	2	3	2	2	3	2	3	3	3	2	2	1	2	2	2	2	2	1	2	3	4	3	1	4	3	3	2	2	2	1	22
1	3	4	2	1	4	1	4	1	4	2	2	4	1	1	3	2	2	2	3	2	3	2	2	3	2	2	1	2	4	1	2	3	1	4	2	4	2	1	1	2	1	1	3	1	2	2	1	0	22
4	4	1	4	1	4	1	1	2	4	1	2	1	1	1	3	2	4	3	1	3	1	1	1	1	4	2	1	1	4	2	2	2	5	3	3	2	2	1	1	1	1	1	4	4	1	5	1	0	22
3	4	2	1	3	2	2	3	2	2	2	1	3	2	2	4	3	3	3	2	3	2	2	1	2	4	2	2	4	4	2	2	1	2	4	1	4	2	4	3	5	2	2	1	2	1	1	1	0	22
3	2	1	3	3	1	2	2	3	2	1	1	3	2	3	3	1	1	1	2	2	1	1	2	2	4	2	2	5	5	5	4	2	5	4	2	5	1	4	2	5	4	2	2	4	1	1	2	0	22
3	3	1	1	4	1	4	1	1	2	1	1	4	2	1	3	2	1	1	1	2	1	1	1	2	1	1	1	1	2	1	1	4	1	1	4	1	1	2	2	1	1	2	3	1	1	4	4	0	22
1	4	2	2	1	1	1	1	3	3	3	2	1	1	2	1	3	2	3	1	3	1	3	2	1	4	2	1	4	2	5	2	1	1	4	1	3	1	1	1	1	1	3	5	2	2	1	2	0	22
2	2	3	1	4	4	3	2	1	1	3	1	2	2	1	4	2	1	1	1	2	3	1	1	1	1	1	1	1	2	3	1	1	2	2	2	2	1	2	1	1	1	2	3	1	1	1	1	1	21
2	2	3	3	3	1	4	2	4	3	2	3	1	2	4	4	2	2	2	3	2	2	3	4	4	3	3	3	4	4	3	3	2	3	3	4	4	2	5	3	4	4	3	4	4	3	3	3	1	21
4	2	1	3	3	2	3	3	2	2	1	1	3	1	2	3	2	3	2	2	2	2	3	1	3	2	1	1	4	4	2	4	2	4	1	2	4	2	5	4	4	2	2	2	5	1	2	1	1	21
2	2	1	4	2	1	4	3	2	2	1	1	1	2	1	3	2	2	1	1	2	2	1	1	2	3	2	1	4	2	2	2	2	2	4	1	2	1	1	1	2	4	1	2	1	1	1	1	1	21
3	4	3	2	2	2	1	3	3	2	2	2	3	2	3	2	3	2	3	2	2	2	3	2	2	3	3	2	5	4	1	4	2	4	2	2	4	2	2	4	4	2	4	5	5	2	2	2	1	21
3	2	2	2	3	2	3	3	3	2	2	2	4	2	2	3	4	3	2	2	3	3	3	1	1	3	3	4	4	4	4	4	1	4	2	2	4	1	3	4	3	4	2	3	4	2	1	1	1	21
2	4	1	4	4	2	2	4	2	3	1	2	4	2	2	4	3	4	2	2	1	1	3	1	2	3	1	1	2	2	3	2	1	2	2	1	4	2	2	2	2	1	3	4	4	1	2	2	1	21
1	1	1	4	2	2	1	2	3	1	2	1	3	2	3	4	1	2	1	3	3	2	1	1	2	3	1	1	4	4	2	2	2	5	2	2	4	1	4	5	4	5	3	2	4	1	2	2	1	21
2	2	4	3	1	3	2	3	3	3	4	3	1	2	3	2	3	4	3	2	4	2	2	2	2	4	2	3	5	5	3	5	3	3	3	5	5	1	5	3	3	2	2	4	5	4	3	2	1	21
4	3	2	3	3	2	1	2	3	3	3	2	2	1	2	4	4	3	3	2	2	3	1	2	2	4	3	3	2	4	4	3	2	2	1	1	3	2	2	1	2	1	1	4	4	1	1	1	1	21
4	3	4	3	1	4	1	4	4	3	1	2	2	1	3	3	2	1	1	1	2	3	3	4	4	4	3	3	2	5	1	4	1	3	4	4	4	4	5	1	2	5	1	1	3	2	4	1	1	21
3	3	2	2	1	2	1	2	2	3	2	2	1	1	4	3	2	4	4	2	4	2	2	2	2	3	2	2	1	1	1	2	2	1	1	1	1	1	2	1	1	1	1	3	4	2	1	1	1	21
2	2	4	3	4	4	1	3	4	4	3	2	1	2	4	3	3	3	2	3	3	1	3	3	2	4	2	3	3	4	4	4	1	3	2	1	4	1	4	3	4	1	1	2	5	1	1	2	1	21
2	3	2	3	2	2	2	3	2	3	2	2	2	2	2	3	2	2	2	3	3	3	3	3	2	2	2	2	4	3	3	2	2	2	2	3	4	1	4	3	4	3	2	2	3	2	2	3	1	21
2	3	2	4	2	2	2	3	2	4	3	1	2	2	2	2	2	3	1	2	1	2	3	1	2	3	1	3	2	2	2	2	1	2	2	2	2	1	2	3	1	1	3	2	2	2	2	4	1	21
2	2	3	4	2	2	3	2	3	2	2	3	4	2	2	4	3	3	4	4	2	3	2	2	2	4	2	3	2	4	1	4	1	2	1	1	2	4	2	4	1	1	4	1	2	2	1	1	0	21
3	2	1	2	1	3	1	2	1	1	3	1	1	3	1	1	2	2	1	1	1	1	2	1	2	2	1	2	2	4	1	2	2	2	4	1	4	1	2	1	2	1	2	4	2	1	2	1	0	21
4	3	1	4	4	1	1	4	4	3	1	3	1	1	3	3	4	4	4	4	4	3	1	3	3	4	3	2	5	5	4	5	2	5	2	3	5	2	5	2	5	4	2	2	5	2	2	1	0	21
1	3	2	4	4	2	2	1	4	2	2	4	3	3	4	4	4	2	1	4	2	2	4	3	4	4	4	2	5	5	5	5	1	5	4	1	5	4	4	3	5	5	4	3	5	2	5	4	0	21
2	4	1	4	1	1	1	3	3	2	3	1	1	2	3	2	2	4	2	2	3	1	2	2	2	4	2	2	5	4	1	4	2	2	2	1	4	2	2	2	4	2	1	2	2	1	1	1	0	21
2	2	1	1	1	1	1	2	2	2	2	2	1	1	1	1	4	1	1	1	1	1	1	1	1	1	1	2	1	2	1	1	3	1	1	2	2	1	1	2	1	1	2	4	1	3	2	1	0	21
1	4	1	4	4	1	1	4	2	2	3	1	1	1	1	4	3	4	4	1	3	1	2	1	4	3	1	2	5	4	1	4	1	5	5	1	4	2	1	5	5	4	1	5	4	1	1	1	0	21
3	2	3	2	2	3	3	2	2	2	3	2	3	2	2	2	3	3	2	1	2	1	1	2	2	3	2	3	2	2	2	2	2	2	2	2	4	1	2	2	2	1	2	5	2	2	1	2	0	21
1	3	1	2	4	1	1	2	1	1	1	1	1	1	1	2	2	2	1	1	2	1	1	1	1	2	1	1	1	1	1	2	1	2	1	1	1	1	1	1	1	2	2	3	1	1	1	1	0	21
2	2	2	3	3	2	3	2	2	2	3	2	3	2	2	3	2	2	1	2	2	2	2	2	2	2	2	2	2	2	2	4	2	2	2	4	2	2	2	2	2	2	3	2	2	2	3	2	0	21
1	3	1	2	1	2	1	2	2	3	4	1	2	1	2	1	2	2	2	1	2	1	3	2	2	2	2	3	1	1	1	1	2	1	1	2	1	1	2	1	1	1	2	1	2	2	1	1	0	21
2	4	1	2	1	1	1	1	1	1	2	1	1	2	1	2	3	2	1	1	1	1	1	1	1	1	1	1	1	1	1	1	1	1	1	2	1	1	1	2	1	1	1	3	1	1	1	4	0	21
2	3	2	4	3	2	2	2	3	3	2	3	2	2	2	3	3	2	3	1	2	2	2	3	2	3	3	1	2	3	4	3	2	2	3	2	3	1	2	2	2	2	1	2	1	1	2	2	0	21
3	3	3	3	2	3	2	4	3	3	3	3	2	3	3	2	3	3	2	3	3	2	3	3	3	3	2	3	2	4	4	4	3	2	3	4	2	2	4	3	3	2	4	4	4	2	3	4	0	21
4	2	3	1	1	3	1	2	3	1	3	1	1	1	2	1	3	2	2	2	2	1	2	2	2	3	2	2	2	5	2	4	4	1	2	1	4	2	1	2	2	4	5	3	5	2	2	2	0	21
3	2	1	3	3	2	3	3	3	3	2	2	2	3	2	3	3	3	2	2	3	1	3	4	2	2	2	1	4	4	2	4	2	5	3	2	4	4	4	4	4	5	4	4	5	2	4	2	0	21
2	2	1	3	2	1	1	1	1	1	2	1	1	4	1	3	1	1	1	1	1	1	1	1	1	2	2	2	1	1	1	1	2	2	1	2	2	2	1	1	1	3	2	2	1	1	2	2	0	21
2	3	2	3	1	2	1	1	2	1	2	1	1	2	2	1	3	2	4	1	2	1	2	2	2	4	3	2	3	2	2	2	2	4	4	1	4	1	2	1	3	5	1	1	1	1	2	1	0	21
3	2	1	2	3	1	3	1	1	2	1	2	3	1	2	3	2	1	1	1	2	3	1	1	1	3	2	1	2	1	4	1	1	1	2	4	2	1	1	1	1	1	1	1	4	1	1	1	0	21
2	2	4	3	3	3	2	1	3	4	1	1	2	2	4	4	2	1	2	2	2	3	1	2	2	3	2	4	4	4	2	3	2	4	1	3	2	2	3	2	4	2	2	3	5	2	2	4	1	20
1	3	2	4	3	4	2	3	3	1	3	2	2	2	3	2	2	4	1	3	3	1	3	2	3	4	2	4	5	5	4	4	3	2	2	4	4	2	4	3	5	4	3	3	5	2	5	3	1	20
3	1	1	4	4	1	2	4	4	3	1	3	3	3	3	3	3	3	4	4	3	4	3	3	3	4	2	1	4	5	2	5	2	3	4	1	4	2	5	4	4	3	4	2	5	1	3	3	1	20
1	3	3	3	4	3	3	4	1	1	2	1	3	2	2	4	2	3	1	2	2	1	2	1	2	3	1	2	1	2	1	1	2	2	2	4	2	2	1	2	1	1	4	5	3	2	3	2	1	20
2	2	3	4	4	3	1	1	1	1	1	2	4	1	1	4	1	1	2	1	2	1	3	1	2	2	1	2	2	2	1	2	2	3	1	3	2	2	2	4	2	2	4	4	5	1	1	1	1	20
1	2	1	4	3	2	2	1	2	2	2	2	4	2	3	4	2	2	2	2	2	2	2	1	3	3	1	1	4	4	4	4	2	2	3	2	2	1	2	2	1	4	4	3	4	1	3	4	1	20
3	2	2	3	4	1	2	2	2	3	3	2	3	1	2	4	3	2	2	2	3	3	2	2	2	3	2	1	2	3	2	2	2	2	2	3	3	1	4	3	2	3	1	2	4	1	1	2	1	20
4	3	3	3	2	1	2	4	1	3	3	3	3	1	2	1	2	3	1	2	2	2	4	3	1	1	4	1	1	1	2	3	3	3	4	4	4	3	4	4	3	4	3	2	1	3	1	3	1	20
1	2	2	2	3	3	3	2	1	1	2	1	3	2	1	3	2	2	2	3	1	3	2	1	3	3	1	2	2	4	1	2	3	2	3	4	2	1	2	2	1	2	4	3	2	2	2	2	1	20
1	3	1	4	4	2	2	1	1	2	1	2	3	3	1	4	2	3	2	1	2	3	2	1	2	3	1	1	2	4	1	4	1	1	3	2	3	2	3	5	1	2	2	4	5	1	4	1	1	20
4	2	1	3	4	1	3	2	1	2	1	3	4	2	1	4	3	2	2	1	1	3	2	1	1	2	2	2	4	5	3	4	1	4	2	2	4	5	2	1	4	4	5	2	5	4	5	4	1	20
2	2	2	2	2	2	2	4	4	3	2	3	2	3	4	2	3	3	2	4	3	3	3	3	3	3	2	2	5	3	1	3	2	2	2	4	4	2	5	1	3	1	4	5	3	1	1	1	1	20
3	2	2	4	3	3	1	2	3	2	2	2	3	2	3	3	3	2	2	3	2	2	3	2	3	3	2	3	4	5	3	4	1	3	1	1	3	2	4	5	3	4	5	3	4	2	2	2	1	20
2	4	2	4	4	1	1	3	3	2	2	2	4	2	2	4	1	1	3	4	3	1	2	2	4	2	2	1	1	1	1	2	1	2	1	1	2	2	1	3	1	3	4	2	2	1	3	1	1	20
2	3	2	4	2	2	2	2	3	2	2	3	3	3	2	3	4	2	3	3	3	2	3	2	3	3	3	3	4	4	4	2	2	2	2	2	4	2	4	4	4	3	4	3	4	2	4	3	1	20
3	1	2	3	4	2	2	1	1	1	2	2	2	1	1	3	4	3	1	2	2	4	2	1	2	3	1	2	2	2	2	2	1	2	3	2	3	1	2	3	2	4	1	4	4	2	2	5	1	20
2	3	2	3	2	4	1	2	4	2	2	2	2	3	4	2	1	1	2	4	1	1	4	2	4	4	2	3	5	5	3	5	2	4	4	2	5	2	4	4	5	2	1	2	5	3	2	2	1	20
3	3	1	3	3	1	3	2	2	1	1	2	3	2	1	4	2	3	2	2	2	2	2	1	2	3	1	2	2	3	1	2	1	2	2	2	3	1	2	2	2	3	3	2	4	2	2	2	1	20
3	4	2	3	1	3	1	4	4	3	4	3	2	3	4	2	4	3	4	4	4	3	3	3	3	4	3	4	2	2	1	2	3	2	2	2	2	1	4	2	4	2	2	5	5	4	1	2	1	20
3	2	1	4	3	1	1	3	2	2	2	3	3	1	3	4	3	4	1	4	3	3	1	2	1	4	2	2	4	5	3	4	1	4	2	1	4	1	4	3	4	2	5	2	5	1	2	1	1	20
3	1	1	4	2	1	3	1	2	3	1	3	1	1	1	4	3	2	1	2	2	4	1	2	2	2	2	4	2	3	2	2	1	2	2	1	2	1	2	3	2	2	4	5	4	2	1	5	1	20
1	1	1	2	2	1	1	2	1	2	1	1	1	2	2	2	3	2	1	1	2	1	1	1	1	3	1	1	1	1	1	1	1	1	1	1	1	1	1	2	2	2	2	1	1	1	1	1	0	20
2	2	1	4	3	2	3	3	3	3	2	3	3	3	2	4	4	1	2	3	3	2	2	2	3	4	1	1	5	5	4	2	2	5	4	2	4	2	4	4	4	2	5	3	5	4	3	1	0	20
3	4	3	4	4	3	4	3	4	4	3	3	4	3	4	4	4	3	4	4	4	3	1	3	3	4	3	3	5	5	2	5	1	5	4	2	5	2	4	5	5	4	3	1	4	2	4	5	0	20
3	4	3	4	4	3	4	3	3	4	3	2	4	2	4	4	1	3	4	3	3	4	4	3	4	3	2	3	5	5	3	5	2	5	3	5	5	4	5	5	5	4	2	3	5	4	4	3	0	20
2	2	1	4	2	1	2	3	2	2	3	2	2	2	1	3	1	3	1	2	1	1	1	1	3	3	1	1	5	5	5	4	1	4	5	1	5	1	5	3	4	4	1	1	5	1	1	1	0	20
1	1	1	4	1	1	1	1	2	3	2	1	1	1	2	3	1	1	1	1	1	1	1	2	2	2	1	1	4	3	1	1	1	2	2	1	2	1	2	4	2	1	1	1	3	1	1	2	0	20
2	3	1	4	3	1	1	1	3	1	1	1	1	1	3	4	3	2	2	1	2	1	1	1	1	3	1	1	1	1	5	1	1	5	3	1	2	1	2	1	1	1	1	1	1	1	1	1	0	20
1	3	2	3	3	1	1	3	1	1	4	1	1	2	1	2	2	2	2	1	2	1	3	1	2	1	1	2	4	5	1	5	2	4	1	2	4	2	2	5	3	4	3	1	4	2	3	2	0	20
1	2	2	1	2	1	2	2	2	1	3	1	3	2	2	2	1	2	1	3	2	3	1	1	3	2	1	1	2	5	1	4	2	2	1	4	4	1	4	3	2	3	3	2	4	1	1	2	0	20
3	3	1	4	4	1	3	2	1	4	1	2	2	2	2	3	3	1	3	1	2	2	1	2	2	4	2	2	1	1	1	1	1	1	1	1	1	1	1	1	1	2	3	1	1	1	1	1	0	20
1	3	2	2	2	2	1	2	2	1	2	2	2	1	1	2	2	2	2	2	2	1	2	2	2	2	2	2	2	2	3	1	3	2	2	1	2	1	2	3	2	2	2	3	3	2	1	1	0	20
1	2	2	3	2	1	3	2	1	2	1	2	2	2	2	2	3	2	2	2	2	2	2	1	3	2	1	1	5	4	1	3	2	1	2	3	2	2	3	2	2	2	3	3	2	4	2	2	0	20
2	2	1	2	3	1	1	1	2	1	1	1	2	1	3	4	2	1	2	1	2	2	1	2	2	3	1	1	4	4	2	4	1	1	4	1	4	1	3	1	4	3	1	1	2	1	1	1	0	20
1	2	2	3	2	2	2	2	2	1	3	1	3	2	2	3	2	1	1	2	2	2	3	1	3	3	2	2	4	4	1	2	2	4	3	2	2	1	4	3	3	4	2	4	4	2	2	3	0	20
2	4	1	2	2	1	1	1	2	4	3	1	1	1	1	3	1	1	1	1	1	2	1	2	1	3	2	1	1	1	1	2	1	1	1	4	1	2	2	1	1	1	1	5	5	1	2	2	0	20
2	2	1	3	3	1	3	1	1	2	4	1	3	2	1	2	3	2	1	1	2	3	3	1	2	1	1	2	4	1	1	2	2	2	2	1	2	1	1	1	1	1	2	4	2	2	2	3	0	20
2	3	1	4	3	2	2	3	3	3	2	3	2	3	4	2	3	3	3	3	3	2	2	3	3	4	3	2	4	5	3	4	5	4	4	4	4	3	4	3	4	4	3	2	4	2	3	4	0	20
1	3	3	4	3	2	3	3	1	3	4	1	2	1	1	3	3	3	2	4	1	2	1	2	1	3	1	2	4	2	4	2	2	2	2	2	2	2	1	1	2	3	3	5	2	2	1	3	0	20
2	2	1	2	2	2	2	1	2	1	3	1	3	2	2	3	3	2	1	2	2	3	4	1	2	3	1	2	4	5	3	5	2	2	4	4	4	2	3	5	4	1	4	3	4	1	4	2	0	20
1	3	3	2	1	2	2	1	1	1	1	1	1	1	2	3	3	2	3	1	1	1	2	1	1	2	2	1	1	1	4	1	1	1	2	5	5	1	2	1	1	2	1	4	1	1	1	1	0	20
1	3	1	3	2	3	1	3	2	2	3	2	1	2	2	3	3	3	2	2	3	2	1	2	2	3	2	3	3	4	2	2	2	2	2	2	4	1	2	2	2	2	2	4	4	1	3	2	0	20
3	3	2	2	3	1	4	2	3	2	4	1	3	2	4	3	3	3	3	2	3	1	3	3	3	2	3	2	3	4	4	4	3	2	4	2	3	2	3	2	4	4	4	3	4	3	4	4	0	20
2	2	2	3	3	4	4	1	2	1	1	1	1	2	1	1	1	2	2	1	1	1	1	1	2	1	1	4	4	4	1	2	2	1	1	2	1	1	2	1	1	1	3	3	4	1	1	1	0	20
3	3	2	2	2	2	2	3	3	3	2	3	2	2	3	2	3	3	3	3	3	2	2	2	3	3	3	2	2	4	4	4	4	2	2	2	2	2	2	2	3	2	3	4	4	1	2	2	0	20
1	3	3	3	4	3	2	2	3	2	3	2	3	3	3	3	3	2	2	3	2	3	4	2	3	4	2	2	5	4	4	3	1	2	5	2	4	1	4	2	4	3	2	4	2	2	2	2	0	20
3	3	1	2	2	2	2	2	2	1	2	2	2	2	3	4	3	2	1	1	2	3	2	2	1	3	2	1	4	4	3	3	2	2	1	3	4	1	4	5	3	1	2	4	5	3	1	1	0	20
2	4	1	2	3	1	4	2	2	3	2	2	3	1	2	4	2	2	2	2	2	1	2	2	2	3	2	1	4	3	3	2	2	2	4	2	4	2	4	1	4	3	1	2	5	4	2	3	0	20
2	2	1	3	3	2	1	3	1	1	2	2	3	2	1	3	1	2	1	2	3	1	2	1	2	1	1	2	4	4	1	4	2	4	2	4	4	2	2	4	4	4	4	2	4	2	4	4	0	20
2	3	2	2	2	2	1	2	2	3	1	1	1	2	2	3	3	2	2	2	2	1	2	2	2	3	2	2	2	3	1	2	4	1	1	1	2	1	2	4	2	2	2	2	4	2	2	3	0	20
3	2	2	3	3	2	2	2	4	2	2	2	1	1	4	2	2	3	1	2	3	2	4	2	1	4	2	3	2	5	2	5	1	3	3	2	2	2	5	5	2	2	5	5	5	4	2	2	0	20
2	4	2	4	3	2	2	3	2	3	2	1	2	3	1	1	4	3	2	1	2	3	3	2	3	2	1	3	2	2	5	3	2	2	4	2	2	2	2	1	5	4	2	4	4	1	1	2	0	20
2	2	2	2	1	2	1	3	2	1	2	1	1	1	1	1	2	2	2	1	2	1	2	2	2	3	2	2	2	1	1	1	1	2	1	2	2	1	2	1	1	1	1	5	1	2	2	4	0	20
2	2	2	2	1	2	1	2	2	2	3	1	1	1	3	1	2	2	1	1	1	1	1	2	2	3	2	2	2	2	3	2	3	3	3	2	2	1	1	1	1	1	1	1	4	2	2	3	0	20
2	3	2	3	4	3	3	3	1	1	4	1	2	4	1	3	3	3	3	3	3	2	4	1	4	3	1	4	2	4	1	4	2	2	1	4	2	2	4	4	2	1	4	4	5	1	2	4	0	20
1	2	2	2	2	2	1	3	1	1	2	1	1	1	2	2	2	3	2	1	3	1	1	2	2	3	1	4	2	3	2	2	2	1	1	2	2	2	2	3	2	1	2	2	2	2	2	4	0	20
2	2	1	4	3	1	4	2	2	1	2	1	1	2	2	3	1	2	1	1	1	2	2	1	2	3	2	1	1	4	2	4	2	1	1	3	4	1	2	3	2	2	1	4	3	1	1	4	0	20
3	3	4	2	2	2	1	2	2	2	1	2	1	2	1	3	3	3	2	2	2	2	2	1	2	2	1	1	2	2	1	2	1	2	2	1	2	1	2	1	2	2	1	1	1	1	2	1	0	20
2	2	1	4	3	1	2	2	2	3	1	2	3	3	3	3	3	3	2	2	3	3	2	2	2	3	2	1	4	4	4	4	2	4	5	4	4	3	4	4	4	4	4	2	5	2	4	4	0	20
3	3	1	2	4	2	1	2	3	2	2	2	1	2	3	3	2	1	3	1	1	1	2	2	2	4	3	2	2	4	2	5	2	4	2	2	4	2	4	4	2	2	2	1	4	1	2	2	0	20
3	3	2	2	2	2	3	2	3	3	2	2	2	2	2	2	3	3	3	2	2	2	2	3	2	3	2	2	3	4	1	2	4	2	2	2	2	2	4	4	2	2	4	2	4	2	2	2	0	20
1	4	2	2	1	2	1	2	2	3	1	1	2	2	3	2	3	1	2	1	3	1	2	2	2	3	2	1	4	5	1	3	2	2	2	4	2	1	4	4	2	4	4	2	4	1	2	2	0	20
2	3	2	3	3	1	2	2	2	2	3	1	2	1	2	3	2	2	2	2	3	3	2	2	2	3	2	3	2	2	1	2	2	2	2	2	2	1	2	1	2	4	2	3	2	1	2	2	0	20
2	1	1	2	2	1	3	2	2	1	3	2	2	1	2	2	1	3	2	2	2	2	1	1	2	2	1	1	1	1	1	2	1	2	2	1	1	1	2	5	1	1	1	3	1	2	1	2	0	20
3	3	1	4	1	1	1	1	1	1	1	1	1	1	1	1	3	3	2	1	1	4	2	1	2	2	1	1	1	1	1	2	2	1	1	1	1	1	1	1	1	3	2	2	2	1	1	5	0	20
2	3	3	2	1	2	1	2	2	1	3	1	1	1	2	3	3	3	2	1	3	1	1	1	1	2	1	4	1	2	1	1	2	1	3	2	2	1	2	1	2	2	1	2	1	1	1	3	0	20
2	2	2	4	3	3	1	4	4	3	1	2	3	1	4	3	3	4	4	2	3	3	2	3	1	3	3	1	2	4	5	4	1	2	4	1	4	1	4	4	2	1	2	5	2	2	2	2	0	20
4	3	2	2	1	2	1	2	1	2	2	1	1	3	1	1	3	2	2	1	2	1	2	1	1	3	1	4	1	1	1	1	1	1	1	2	2	1	2	1	1	1	1	1	1	1	1	1	0	20
3	2	4	2	2	1	2	3	3	2	4	1	2	2	3	4	3	2	2	1	2	1	1	1	1	4	3	2	1	2	1	1	1	1	1	2	1	1	1	2	1	1	1	3	3	2	1	1	0	20
2	2	2	3	3	2	1	2	2	1	2	2	1	2	1	3	2	2	2	2	3	1	2	2	3	3	2	2	5	4	4	2	2	5	4	2	4	2	4	4	4	5	4	2	5	1	2	2	0	20
2	3	2	2	3	1	1	2	2	1	2	2	1	2	2	2	2	3	2	2	3	2	3	2	2	3	2	1	4	4	1	4	2	2	1	2	2	2	2	2	3	2	4	2	4	4	2	2	0	20
4	4	1	4	4	1	4	1	1	1	1	2	4	1	1	4	4	2	3	1	1	2	2	1	1	3	1	1	1	1	2	1	2	1	2	1	1	1	1	1	1	2	1	1	2	1	1	2	0	20
3	2	1	3	3	1	3	3	2	3	2	2	2	2	2	3	3	3	2	2	3	2	3	4	3	2	2	1	4	4	1	4	2	4	2	4	4	3	4	4	3	4	3	2	5	2	2	2	0	20
2	3	2	2	2	1	1	1	3	4	3	1	2	2	2	3	3	2	3	1	2	1	3	2	2	4	2	3	2	2	2	1	1	3	4	1	4	1	2	1	2	3	1	2	2	4	1	2	0	20
2	2	2	2	2	1	1	2	3	3	3	1	2	2	2	3	3	2	3	1	2	1	3	2	1	4	2	2	2	2	1	2	1	2	2	1	2	1	1	2	2	2	1	1	2	2	1	2	0	20
3	3	2	2	3	2	3	2	3	4	2	3	3	2	3	2	3	3	2	2	3	3	2	3	3	3	3	2	2	3	1	2	2	1	1	2	1	2	2	2	2	1	3	4	5	2	2	2	0	20
3	2	2	3	2	2	2	3	3	3	2	3	2	2	3	2	2	3	2	2	2	2	2	2	2	2	2	3	2	3	2	3	2	2	3	3	2	2	3	3	3	2	4	3	3	2	3	3	0	20
3	3	2	3	2	2	2	2	3	2	3	2	2	2	3	3	3	3	3	2	4	1	2	2	2	3	3	3	5	5	3	4	4	4	2	1	5	3	3	4	4	5	3	2	5	1	3	3	0	20
2	3	3	3	2	1	2	2	4	2	3	2	1	2	4	3	4	2	2	2	2	4	3	2	2	3	2	2	4	4	3	2	2	2	3	2	3	2	4	3	3	3	5	4	5	4	2	1	0	20
2	2	1	2	3	1	1	2	2	4	1	2	1	1	2	2	2	3	2	2	3	1	2	2	3	2	2	1	2	2	1	2	2	2	1	3	2	1	2	1	1	2	3	1	1	1	2	5	0	20
4	4	2	4	3	4	2	4	3	3	3	3	3	2	4	4	4	3	4	3	4	4	3	2	4	4	2	3	4	4	4	4	1	4	5	1	4	4	5	4	5	4	5	2	5	2	2	3	0	20
3	3	4	3	2	4	2	4	3	2	3	1	3	2	2	3	3	4	2	2	3	1	2	2	2	4	2	3	4	5	4	4	1	4	4	1	4	1	4	2	4	2	4	4	4	1	1	4	0	20
1	3	1	3	4	1	2	1	2	1	1	1	2	1	2	3	2	2	2	1	2	2	1	2	2	4	2	1	4	5	2	4	3	5	2	3	5	2	2	4	2	3	2	1	5	2	2	3	0	20
2	3	2	2	4	1	1	2	4	3	2	1	2	3	3	2	4	3	2	2	3	1	3	4	2	4	3	2	5	5	4	5	2	5	2	2	5	2	2	2	4	5	2	2	5	1	2	4	0	20
1	3	2	2	1	2	1	2	1	1	2	1	1	2	1	1	3	2	2	1	3	1	3	1	3	3	2	1	2	2	4	2	4	2	4	4	4	1	1	1	2	1	1	4	1	1	1	2	0	20
1	3	1	2	1	1	1	1	2	1	1	1	1	1	2	1	1	1	1	1	1	1	1	1	1	3	2	1	1	2	1	1	2	1	1	2	1	1	1	1	1	1	1	2	1	1	2	1	0	20
3	3	2	3	1	3	1	3	3	3	3	3	1	3	3	1	2	2	2	2	2	1	2	3	2	4	2	3	5	5	2	3	2	4	2	2	4	2	4	4	4	4	3	4	2	2	2	4	0	20
3	2	1	2	3	1	2	1	2	2	3	2	2	1	2	1	2	1	4	1	1	1	2	2	1	3	2	3	2	1	1	2	1	1	2	1	2	2	1	2	1	2	2	3	3	2	1	1	0	20
2	3	2	3	1	1	1	1	2	2	2	1	1	1	2	1	3	2	3	1	3	1	1	2	1	3	2	2	1	4	1	2	3	1	1	1	1	1	1	1	1	1	1	3	4	1	1	3	0	20
4	3	4	2	1	3	1	1	1	2	3	1	1	1	1	1	2	2	2	2	4	1	2	1	2	2	1	2	4	4	1	3	4	1	2	2	2	3	4	4	4	2	4	2	3	1	3	1	0	20
4	3	1	3	3	1	1	1	2	1	1	4	1	1	2	4	4	2	2	1	3	1	2	2	1	2	2	2	2	3	5	3	2	1	4	4	2	5	2	2	2	2	5	5	5	1	4	3	0	20
2	3	2	2	2	2	1	3	2	1	4	2	1	2	2	2	2	2	1	2	2	1	2	1	2	2	1	2	2	4	1	2	2	3	1	3	2	2	3	2	1	1	4	3	4	1	3	3	1	19
1	4	2	4	4	1	4	1	3	2	1	2	4	2	2	4	2	3	3	3	3	4	3	2	3	4	2	1	5	5	1	3	2	4	4	2	5	1	5	3	4	5	4	3	3	2	2	3	1	19
3	3	2	4	1	2	2	3	3	2	2	3	3	2	3	3	3	3	4	1	4	3	1	2	2	4	3	2	5	5	5	4	2	4	5	1	5	1	5	4	5	5	4	5	5	2	2	1	1	19
2	2	1	3	3	1	2	1	2	1	1	2	2	1	3	2	1	1	2	2	2	2	2	1	2	3	1	1	4	2	1	3	2	3	4	2	4	3	4	4	4	3	4	2	4	2	3	2	1	19
3	3	1	3	3	1	2	1	3	2	2	3	4	2	3	3	3	1	2	3	2	2	3	2	3	4	2	3	4	3	2	3	1	4	3	2	4	4	4	3	3	5	3	3	4	4	3	2	1	19
1	4	3	3	2	3	3	3	2	1	2	2	3	3	3	3	3	2	3	2	2	1	3	2	3	4	3	2	4	4	3	4	2	4	2	1	5	2	4	5	5	4	5	1	5	2	2	2	1	19
2	3	1	2	3	2	2	1	1	1	3	1	4	3	2	3	1	4	1	1	1	1	1	1	1	2	2	1	1	1	1	1	2	1	1	2	1	3	1	3	1	1	3	3	1	1	1	3	1	19
2	1	2	2	2	2	1	2	1	2	1	1	3	2	2	3	2	3	2	2	1	2	4	1	1	2	1	1	1	2	1	2	1	4	1	2	2	1	2	4	1	1	1	4	4	2	1	4	1	19
3	2	1	3	3	2	3	2	2	1	1	2	4	2	2	3	3	2	2	2	1	2	2	2	2	2	2	2	3	4	3	2	1	2	2	4	4	2	4	3	3	1	5	2	5	2	3	3	1	19
2	1	1	3	3	1	2	1	1	1	1	2	2	1	2	3	1	1	2	2	2	2	1	1	2	3	2	1	4	4	1	4	2	4	4	2	4	1	4	4	4	4	4	2	4	2	2	1	1	19
1	3	4	3	2	4	1	2	3	4	3	2	4	2	4	3	3	3	3	3	2	4	3	2	3	3	3	2	3	4	4	4	1	3	2	3	3	1	2	1	3	2	4	5	4	1	2	4	1	19
1	2	1	3	3	1	1	1	1	1	1	1	3	1	1	3	3	2	1	1	2	2	2	1	1	2	1	3	2	1	1	2	2	2	1	2	1	1	1	1	1	1	3	3	4	1	2	1	1	19
1	2	1	2	3	1	1	3	1	1	1	1	2	1	1	3	1	3	2	1	2	2	2	1	1	1	1	2	2	3	1	3	1	4	2	4	2	2	1	2	2	2	2	2	2	1	3	2	1	19
2	4	2	4	4	1	3	2	2	1	2	2	4	1	2	4	3	2	3	2	2	1	2	2	3	4	1	2	4	4	1	2	1	2	1	2	1	1	4	2	1	1	5	1	1	1	1	4	1	19
2	2	2	2	3	2	2	2	2	1	3	2	3	2	2	3	3	2	3	2	3	2	2	2	2	3	2	2	2	2	1	2	2	2	2	2	2	2	2	2	2	2	4	4	4	2	2	2	1	19
1	1	4	3	2	1	4	4	2	1	2	1	4	3	2	1	1	2	1	3	3	1	4	1	3	2	1	3	4	3	1	3	1	2	1	1	2	2	5	2	1	2	5	4	4	4	3	4	1	19
3	3	2	3	3	2	1	3	3	1	1	1	3	1	1	4	3	2	2	1	3	1	2	1	1	3	2	4	4	2	3	2	1	1	2	2	4	2	1	1	2	1	3	4	3	2	1	2	1	19
2	2	2	4	4	2	2	3	4	1	1	3	3	1	4	4	1	3	1	2	3	1	4	1	2	3	3	2	2	2	1	2	2	1	4	1	2	4	4	4	4	1	5	1	5	1	4	5	1	19
2	3	2	4	3	2	1	2	1	1	2	1	4	2	1	3	3	4	2	1	2	2	2	1	1	3	1	2	4	4	1	2	2	1	1	1	2	1	2	1	2	1	3	5	1	1	1	4	1	19
3	1	2	1	4	3	1	3	2	3	1	4	3	1	2	4	1	2	3	2	1	4	3	2	1	1	3	4	1	4	1	1	1	1	1	1	1	2	2	4	1	1	5	3	1	4	2	1	1	19
2	3	1	4	1	2	1	3	2	2	2	1	1	1	1	3	2	4	2	1	3	1	1	2	1	3	3	2	1	1	1	4	1	5	1	1	1	1	1	1	2	1	1	1	5	1	4	1	1	19
2	3	2	2	4	1	2	1	1	1	2	1	3	2	1	3	2	2	2	2	2	4	3	1	2	3	1	3	2	2	1	2	2	1	1	3	3	2	2	3	2	1	4	4	1	4	3	4	1	19
2	3	2	2	3	2	2	3	3	2	2	2	4	3	3	4	3	2	2	2	2	1	2	2	2	3	3	3	4	4	3	4	3	3	3	2	3	2	2	3	3	2	2	4	2	2	2	2	1	19
2	3	2	4	2	2	2	2	3	2	2	1	3	2	2	3	4	3	3	3	3	2	2	2	2	3	2	4	4	4	4	3	2	4	4	2	4	1	3	4	4	3	1	2	5	2	1	2	1	19
2	3	2	4	3	2	3	3	4	2	2	2	4	3	3	3	3	2	2	4	3	3	4	3	3	3	2	2	4	4	3	2	1	4	4	2	4	1	4	3	4	4	2	2	2	4	2	4	1	19
1	1	1	2	1	1	4	2	2	3	1	1	3	1	1	2	2	2	1	2	2	3	2	2	2	2	1	4	1	1	2	1	2	1	4	1	1	1	3	2	1	1	3	5	1	3	1	1	1	19
3	4	2	4	3	2	3	2	1	1	4	2	3	3	2	3	1	3	1	3	2	3	3	1	3	3	2	3	4	4	3	2	2	2	4	4	4	1	2	3	4	4	4	5	4	1	2	3	1	19
2	2	1	2	4	1	3	1	1	1	1	1	3	1	2	4	2	1	1	1	2	3	2	1	1	1	1	1	1	1	3	1	1	3	1	2	4	1	1	1	1	1	2	3	1	1	2	2	1	19
2	1	1	3	3	1	3	3	3	1	3	4	2	1	2	3	1	3	2	2	2	2	1	2	1	3	2	2	3	2	1	3	4	1	1	4	2	1	1	1	1	1	3	1	1	1	2	1	1	19
2	2	2	3	4	1	3	1	4	3	2	1	3	2	4	3	2	2	2	1	3	3	1	2	3	4	3	1	4	3	4	2	1	4	5	2	4	1	2	2	2	3	3	2	5	2	1	1	1	19
1	3	3	2	2	3	2	3	2	1	3	1	2	2	2	3	2	2	1	2	3	1	2	1	2	2	1	3	5	5	2	5	1	4	3	5	5	3	5	5	4	3	4	2	4	1	3	2	1	19
2	3	2	3	1	2	2	2	3	3	2	2	1	2	2	2	2	2	2	1	2	2	2	1	2	3	3	2	2	2	1	2	2	2	2	2	2	1	2	2	1	2	2	2	4	3	2	1	1	19
2	3	1	4	1	4	1	3	1	1	2	1	1	2	2	1	3	3	2	3	2	1	1	1	3	3	2	2	2	4	1	2	2	1	1	1	2	1	1	1	1	1	2	2	4	1	1	4	1	19
3	4	2	3	4	2	2	2	3	2	2	3	4	2	3	4	4	2	2	1	3	2	2	2	2	4	3	3	1	1	1	1	4	2	3	2	2	1	1	1	3	3	2	5	1	1	2	3	1	19
2	2	2	2	1	2	1	3	2	1	3	1	1	2	1	2	1	3	1	2	3	1	3	1	2	2	2	1	1	4	1	2	2	1	1	4	1	3	2	1	2	1	2	2	2	2	2	4	1	19
2	1	1	3	2	2	1	2	1	1	1	1	3	2	1	3	2	4	2	2	2	2	3	1	2	4	1	3	2	1	1	2	1	2	4	1	2	1	2	1	1	1	2	5	2	3	2	3	1	19
2	3	2	3	3	2	1	3	2	1	1	2	3	1	3	3	3	2	2	1	3	4	2	2	2	3	2	2	2	1	1	2	1	1	1	2	1	2	1	1	1	1	3	3	3	1	2	2	1	19
2	2	2	2	2	2	4	3	2	2	2	1	2	3	1	3	2	3	1	3	2	4	4	1	3	3	1	3	2	1	1	2	1	2	4	2	4	2	3	1	4	1	3	2	1	4	2	1	1	19
3	1	2	2	3	2	1	2	2	2	1	3	4	2	3	3	1	3	1	1	2	1	1	2	2	2	1	2	2	4	3	4	1	2	2	2	4	2	1	3	2	1	1	1	5	1	1	1	1	19
2	3	2	2	2	2	3	3	3	3	1	3	3	2	2	3	3	2	2	1	3	2	2	2	2	4	3	2	3	4	1	4	1	4	3	4	4	1	4	3	4	4	2	5	5	2	2	1	1	19
2	3	2	3	2	2	3	2	3	3	2	2	2	3	3	3	2	2	2	3	2	3	3	3	3	3	3	2	4	4	1	3	2	4	3	4	2	2	4	4	3	2	4	4	4	2	2	4	1	19
3	2	1	4	4	1	2	2	2	2	2	2	4	2	2	4	1	3	1	2	2	4	2	1	2	3	1	2	4	3	2	3	1	4	5	1	4	3	3	5	4	3	2	2	4	1	1	1	1	19
1	3	2	2	3	3	3	2	2	1	3	1	4	2	2	3	2	3	2	2	2	2	2	1	2	2	1	2	1	2	1	3	2	1	2	3	2	1	2	2	1	1	2	2	2	2	2	4	1	19
2	3	1	3	4	1	2	3	2	2	3	2	2	2	1	3	4	4	3	1	2	2	1	2	1	3	2	4	4	4	1	2	2	4	2	2	2	2	2	4	4	4	2	1	4	2	2	2	1	19
3	2	2	2	1	2	1	2	1	1	2	1	1	2	1	2	3	2	2	2	2	2	2	1	2	2	1	3	2	2	1	2	2	2	1	2	1	1	1	3	1	1	2	3	1	3	2	4	1	19
2	2	1	1	2	2	2	4	3	2	2	3	2	2	2	2	3	3	1	3	2	2	2	2	2	3	3	2	2	4	2	4	2	2	2	1	4	1	2	2	4	2	4	1	5	2	2	1	1	19
2	3	2	2	2	2	1	2	3	2	1	2	2	1	3	3	2	4	2	2	4	3	3	2	2	4	3	3	2	4	1	2	1	2	2	2	4	2	2	2	4	2	4	4	2	4	4	2	1	19
2	2	1	3	1	2	2	2	2	3	2	1	1	1	2	2	3	3	1	2	3	3	1	1	2	3	1	2	2	1	1	2	2	2	2	4	3	1	1	1	1	4	2	1	4	1	1	1	1	19
3	2	3	4	1	3	1	3	2	1	2	1	1	3	2	2	2	4	1	2	4	1	2	2	3	3	2	2	2	2	1	2	1	1	1	4	2	3	2	1	1	1	3	1	4	1	2	1	1	19
3	3	1	3	3	3	1	4	3	1	2	4	1	2	3	3	3	2	3	2	2	1	2	1	2	3	2	4	2	2	3	2	1	2	5	1	2	1	5	2	2	3	1	1	4	1	1	4	0	19
2	3	2	2	1	2	1	2	3	2	2	3	1	1	3	1	3	2	2	1	3	1	3	2	1	3	3	1	4	4	3	3	2	4	4	2	4	2	4	4	3	4	3	2	4	1	1	2	0	19
2	2	1	3	2	1	1	2	2	2	2	1	1	1	2	2	2	1	1	1	2	1	2	1	2	3	2	2	2	3	1	2	2	1	2	2	2	1	2	3	2	1	3	3	4	1	1	2	0	19
3	3	2	3	2	2	2	2	3	3	2	2	2	2	3	3	3	3	2	3	2	2	2	2	3	3	2	2	4	4	2	4	2	4	4	2	4	2	2	4	4	4	4	2	4	2	2	4	0	19
3	3	2	3	1	1	3	4	4	3	1	3	1	2	4	3	3	4	3	3	3	4	4	2	3	4	2	2	3	4	5	2	2	4	3	5	3	4	5	4	4	5	3	1	4	1	3	1	0	19
3	4	1	4	4	1	2	1	4	3	2	3	2	2	3	3	4	3	4	3	3	3	3	3	3	4	2	1	4	4	1	4	1	4	1	4	4	3	3	3	3	5	5	1	2	1	3	3	0	19
4	4	1	4	4	3	1	1	4	3	1	4	1	1	3	1	4	1	4	3	1	1	4	3	2	3	2	4	5	5	1	5	1	4	4	1	4	2	4	5	5	5	4	2	5	2	5	5	0	19
2	2	2	3	2	3	1	3	2	1	3	1	1	2	2	2	3	2	2	2	3	2	2	1	3	2	1	2	1	2	2	2	1	2	2	1	3	1	4	2	2	2	4	2	2	1	2	4	0	19
1	3	1	3	4	3	1	2	1	1	2	1	3	3	1	3	3	2	1	1	3	1	4	1	1	1	1	4	4	5	2	4	5	4	2	3	4	1	1	5	4	1	2	4	5	1	2	1	0	19
1	3	1	3	1	2	1	4	2	1	3	1	3	2	1	4	1	2	1	2	2	2	3	1	3	4	1	2	2	5	1	3	2	2	1	1	4	1	2	2	4	1	1	4	2	1	1	2	0	19
3	2	2	3	4	3	3	4	2	2	3	2	1	2	3	3	2	4	1	2	3	2	1	2	2	3	2	3	2	3	2	2	1	2	2	2	2	2	2	2	2	2	2	4	5	1	1	1	0	19
1	4	1	4	3	1	2	1	1	1	1	2	3	1	1	2	1	1	1	1	2	1	1	1	1	2	1	1	2	1	1	2	3	1	2	2	2	1	1	2	2	4	1	1	1	2	2	1	0	19
2	2	1	4	4	3	1	1	2	1	1	1	3	2	3	3	2	1	1	2	2	3	3	1	2	3	1	1	4	4	3	2	1	5	2	1	2	2	2	4	1	3	2	1	3	2	2	1	0	19
3	3	2	3	2	1	1	1	2	1	3	2	1	2	2	1	1	2	1	2	1	1	4	2	2	4	1	2	2	4	2	4	2	4	4	4	4	3	4	3	4	2	4	1	5	2	3	2	0	19
2	3	1	4	4	1	2	2	3	1	1	1	3	1	2	4	2	1	2	1	1	1	1	1	1	3	1	1	4	1	1	1	1	1	1	1	4	1	1	1	1	5	3	5	5	1	3	1	0	19
2	3	1	1	4	2	2	1	2	2	2	2	1	2	3	4	2	3	3	1	2	1	2	1	3	3	2	2	1	1	1	1	1	4	2	1	1	1	1	4	2	1	2	2	1	1	1	1	0	19
2	3	1	2	2	1	1	1	1	1	1	1	1	1	1	2	4	1	1	1	1	1	1	1	1	2	1	1	1	1	1	1	4	1	1	5	1	1	1	1	1	1	3	2	1	1	1	3	0	19
2	2	3	2	1	2	2	4	2	2	3	2	3	2	2	3	2	3	2	1	3	1	3	1	3	3	2	2	4	2	2	2	2	2	2	3	4	2	2	2	2	2	2	5	1	1	3	5	0	19
1	2	1	4	1	1	2	2	2	1	1	1	1	1	2	4	2	2	1	1	2	3	1	1	1	3	1	2	2	2	2	5	2	3	2	5	2	1	4	1	1	2	2	1	3	1	2	1	0	19
2	2	2	3	3	2	3	2	3	2	3	3	3	2	2	3	2	3	2	2	2	3	2	2	2	3	2	2	2	2	2	3	2	2	2	2	2	2	2	3	2	2	3	3	2	2	2	4	0	19
4	4	1	4	2	2	1	1	1	2	2	2	1	1	2	3	4	1	3	1	2	1	1	1	1	3	2	2	2	2	2	2	2	2	2	2	2	1	1	1	4	1	2	1	1	1	1	2	0	19
2	1	1	4	4	1	4	3	3	2	3	1	3	2	3	4	2	4	2	2	3	2	2	2	2	3	3	3	3	4	3	4	1	4	4	1	4	2	3	1	3	4	1	3	2	3	2	2	0	19
1	2	1	2	2	2	2	3	2	2	2	2	2	2	2	2	2	3	2	1	3	2	2	1	2	3	2	2	2	2	2	2	2	3	2	1	3	1	2	1	2	1	2	4	2	1	1	2	0	19
2	2	2	3	2	2	2	2	1	1	4	2	1	1	1	3	1	2	2	1	2	1	2	1	2	2	1	2	4	3	2	2	2	3	3	3	3	1	2	2	3	3	2	2	1	2	1	2	0	19
1	3	2	2	2	1	1	2	2	2	3	2	1	1	2	2	3	2	3	2	3	2	3	1	1	3	1	1	2	2	2	2	2	1	1	2	2	2	1	1	2	1	2	2	2	1	2	4	0	19
2	2	3	2	2	2	2	3	3	1	3	2	2	2	3	3	2	2	2	2	2	2	2	2	2	4	2	2	3	4	2	4	2	3	2	2	4	2	4	4	3	2	4	1	4	2	2	2	0	19
3	3	1	2	4	1	2	3	3	2	2	2	2	2	3	3	2	2	2	3	3	2	2	3	2	4	3	2	3	2	1	2	3	2	2	2	2	1	3	2	3	2	2	2	4	1	1	2	0	19
3	2	2	2	3	2	2	2	3	3	3	3	1	2	3	2	3	2	2	2	2	1	3	3	3	4	3	1	4	4	1	4	3	4	1	4	4	2	4	4	5	5	4	4	5	1	3	4	0	19
3	3	2	3	1	1	1	3	3	2	2	2	1	1	2	1	3	2	3	2	3	1	2	3	2	3	3	3	4	4	4	4	2	2	5	2	3	2	2	2	4	2	2	3	2	2	2	4	0	19
2	1	2	2	3	2	1	2	2	4	1	1	2	1	3	4	2	1	1	1	2	3	1	2	1	3	2	1	2	2	2	2	1	1	4	1	4	1	4	1	2	1	3	5	4	1	1	1	0	19
3	1	1	3	3	1	2	1	3	1	3	1	3	2	3	3	2	1	1	2	2	3	2	1	3	4	1	1	4	4	2	5	2	4	3	2	4	2	3	5	4	1	2	1	5	1	2	2	0	19
2	3	2	3	1	2	1	2	3	2	4	1	2	2	3	3	2	3	2	2	3	1	3	2	2	3	3	3	4	4	1	4	2	4	1	4	4	1	5	2	3	2	2	5	5	2	2	3	0	19
2	3	1	2	1	1	1	1	2	1	2	1	1	1	2	3	3	2	3	1	2	1	1	1	1	3	2	1	1	1	4	2	1	1	2	1	2	1	1	1	4	2	1	1	5	2	2	3	0	19
2	2	2	4	2	2	1	2	2	2	3	1	4	2	2	2	1	1	1	2	2	1	2	1	2	3	3	2	2	2	1	2	4	2	1	2	2	1	2	2	2	2	4	1	4	1	2	2	0	19
2	4	2	2	4	2	2	2	2	1	2	2	3	1	1	4	3	2	2	2	2	1	3	1	1	3	1	2	2	1	1	2	2	2	1	2	1	2	1	1	1	1	2	1	2	1	2	4	0	19
3	1	1	1	2	1	2	2	2	1	1	2	1	1	2	4	3	2	2	1	1	1	1	1	1	1	2	2	1	1	1	1	1	1	1	2	1	2	1	4	1	1	2	1	5	1	1	1	0	19
2	3	2	3	3	2	3	2	2	3	2	2	3	3	3	3	2	2	2	2	2	3	3	2	3	3	2	2	4	4	4	2	2	4	4	4	4	2	4	4	4	4	4	4	4	3	3	4	0	19
2	3	2	2	1	1	1	2	1	2	1	2	1	1	1	1	3	2	2	1	2	1	1	1	2	3	1	4	2	2	1	2	3	2	2	2	2	2	1	1	1	1	2	1	1	1	1	3	0	19
3	3	1	3	4	2	2	3	3	3	1	3	2	2	2	3	1	2	2	1	3	2	2	3	2	3	2	2	2	3	2	2	1	2	4	2	2	2	3	4	2	3	2	2	5	1	2	1	0	19
2	4	2	4	3	3	1	4	4	3	2	3	2	2	4	3	3	2	2	3	3	2	3	3	2	4	3	2	4	5	4	5	2	4	4	2	4	3	4	2	5	4	4	4	5	3	4	2	0	19
2	2	2	3	3	2	2	2	3	3	3	2	2	2	3	3	4	3	3	2	3	4	2	3	2	4	3	3	4	2	3	2	2	2	3	3	2	2	2	3	2	2	4	3	3	4	2	4	0	19
2	2	1	3	3	1	3	3	3	4	2	2	4	2	3	4	3	2	2	3	2	4	3	3	3	4	2	2	3	5	3	4	3	3	3	3	3	2	3	3	3	3	3	3	3	2	2	4	0	19
1	2	2	3	1	1	1	1	1	2	2	2	1	1	1	2	1	1	1	2	1	1	2	1	2	1	1	1	4	2	1	4	1	4	1	4	4	1	2	5	2	2	5	2	4	1	4	1	0	19
3	4	2	3	3	4	1	3	4	3	1	3	2	1	3	3	3	3	3	1	3	2	1	3	2	4	3	1	2	4	1	4	1	2	4	1	2	1	4	4	2	2	1	1	2	2	1	1	0	19
1	2	2	1	1	2	1	2	1	1	1	1	1	2	1	2	2	1	1	2	1	1	3	1	2	1	1	2	2	2	1	1	1	2	2	2	1	1	2	1	1	2	3	4	1	1	1	1	0	19
2	1	1	4	3	1	1	4	3	2	2	1	3	1	3	3	4	4	1	2	4	1	2	1	3	4	1	2	5	5	4	5	1	4	4	1	5	2	5	4	4	4	2	4	5	3	1	2	0	19
1	3	4	4	1	3	1	4	4	2	3	3	1	1	3	1	2	4	4	4	4	2	1	2	4	3	2	1	5	5	1	1	2	5	3	5	5	2	5	5	5	5	5	5	5	1	2	3	0	19
1	2	1	1	1	1	1	1	1	1	1	1	1	1	1	1	1	2	1	1	1	1	1	1	1	1	1	1	2	2	1	2	5	1	1	2	1	1	2	1	1	1	2	4	1	2	2	1	0	19
1	1	1	2	2	1	2	2	2	1	2	1	2	2	2	2	2	3	1	2	3	2	2	1	2	3	1	2	2	3	2	2	3	3	2	2	2	2	2	2	2	4	3	2	1	2	2	1	0	19
2	2	2	2	1	1	1	1	1	1	1	1	1	3	2	2	2	2	1	1	2	1	3	1	2	3	3	2	3	2	1	2	2	2	1	2	1	2	2	2	2	1	2	4	4	2	4	2	0	19
1	2	3	2	1	2	1	2	2	2	3	1	1	2	2	2	1	1	1	1	2	1	2	1	2	3	2	2	4	4	1	2	1	2	4	1	2	1	2	1	2	2	2	3	4	1	1	1	0	19
2	3	2	2	2	1	2	2	3	2	1	1	1	1	2	2	1	2	3	1	1	1	3	2	2	3	2	1	1	3	1	1	2	1	2	2	2	1	1	2	1	2	3	1	2	1	2	1	0	19
1	1	1	2	1	1	1	2	2	1	2	1	1	1	1	2	3	1	1	1	2	3	1	2	2	2	1	1	2	4	1	3	1	2	1	2	2	1	2	2	1	4	3	2	3	2	2	3	0	19
2	2	1	4	3	1	1	2	1	3	1	3	1	1	2	4	2	2	1	1	1	2	4	2	1	3	2	1	1	1	5	1	1	1	5	1	1	1	1	1	1	1	1	1	1	1	1	5	0	19
2	4	1	1	4	1	2	1	1	2	1	3	1	2	2	4	4	1	3	2	2	4	1	2	2	4	2	1	4	4	5	5	1	5	5	2	5	2	5	5	5	5	5	2	5	1	4	5	0	19
1	2	1	4	3	1	2	2	1	1	1	1	1	2	1	3	3	2	1	2	3	2	1	1	2	2	1	4	4	4	1	2	1	2	4	4	2	1	2	2	4	5	2	3	1	2	2	2	0	19
2	2	3	1	1	2	1	1	1	1	4	1	1	1	1	2	1	1	1	1	1	1	1	1	1	2	2	3	1	2	1	2	3	1	1	4	2	1	2	1	1	1	4	3	2	1	2	2	0	19
1	3	1	4	3	1	1	1	1	1	1	1	3	1	1	3	1	1	1	1	1	1	1	1	1	3	1	1	1	1	2	4	2	1	2	1	1	1	1	1	2	4	1	1	1	2	1	1	0	19
2	3	1	4	2	1	3	3	2	1	1	2	1	1	2	2	2	3	1	2	4	1	1	2	2	3	2	2	4	4	2	2	2	2	4	2	4	1	2	1	2	4	2	1	1	1	2	1	0	19
2	3	1	2	2	1	2	1	2	1	2	1	3	1	3	4	3	2	2	2	2	1	2	1	2	3	2	3	2	2	1	2	2	3	1	1	3	1	4	2	2	1	3	2	4	2	2	2	0	19
1	1	1	4	3	1	2	3	4	4	2	1	2	2	2	3	2	2	2	1	1	1	1	2	3	4	2	1	5	4	4	4	2	5	3	2	5	1	2	2	4	2	1	2	3	1	2	1	0	19
2	3	2	3	2	2	2	2	2	1	3	2	1	2	2	3	3	2	2	1	3	1	2	2	2	3	2	3	1	2	1	2	2	2	2	2	3	2	2	2	2	3	3	3	2	1	2	2	0	19
2	4	1	4	4	1	2	2	2	1	1	1	2	4	2	3	4	3	2	1	3	3	1	1	1	3	1	2	1	2	2	2	3	1	4	4	3	1	1	1	4	2	1	2	1	1	2	1	0	19
3	3	1	3	1	3	1	2	3	4	1	3	1	2	3	3	3	2	3	2	2	3	2	3	2	4	3	2	1	3	1	3	3	2	2	3	2	2	4	1	2	2	4	3	5	1	2	1	0	19
3	3	1	4	2	1	1	2	2	1	2	2	1	3	2	3	2	2	2	2	2	2	3	2	3	4	2	2	4	4	3	4	2	4	2	2	4	1	4	4	2	2	2	4	4	2	2	4	0	19
3	2	2	4	2	2	2	4	3	4	3	2	2	2	4	3	3	2	2	2	2	2	3	3	2	4	3	4	4	4	2	4	2	4	5	2	4	1	4	4	4	5	4	5	5	2	2	2	0	19
2	2	2	1	2	1	2	2	2	1	1	2	2	2	2	2	1	1	2	2	2	3	3	1	2	3	1	2	2	2	1	2	1	2	2	2	2	2	2	1	1	1	2	3	1	1	2	2	0	19
2	2	1	2	1	1	3	1	1	2	3	1	1	1	1	3	3	1	1	1	1	1	1	1	1	3	1	3	1	2	1	1	2	1	1	3	2	1	1	1	1	3	1	2	1	1	2	2	0	19
3	2	1	3	3	1	1	3	1	3	1	2	1	1	1	4	2	3	2	2	3	2	1	2	2	2	2	2	4	4	4	4	2	4	2	1	4	1	2	2	4	5	2	1	3	1	2	3	0	19
2	3	2	2	2	2	1	3	2	1	2	2	1	1	1	3	2	2	2	1	2	3	2	1	2	2	1	1	1	2	1	2	2	1	1	3	2	1	1	2	3	1	2	2	1	1	1	3	0	19
1	2	3	1	3	3	1	1	1	1	3	1	3	2	1	3	3	1	2	2	1	1	2	1	2	2	1	3	2	1	1	2	1	1	1	2	1	1	1	2	1	1	2	2	2	1	1	2	0	19
3	4	1	3	2	1	1	3	4	2	2	2	1	1	4	3	4	2	2	1	4	1	1	3	2	4	4	1	4	4	4	2	2	4	4	4	4	1	2	2	3	5	2	3	2	1	1	1	0	19
2	2	1	4	3	2	2	1	2	2	2	2	2	2	2	4	3	3	1	2	2	2	2	2	2	3	2	3	2	4	4	4	1	4	2	1	4	1	4	3	1	4	3	3	1	1	1	1	0	19
1	3	3	4	3	4	1	4	3	2	3	1	2	3	3	2	3	2	3	3	3	2	2	1	3	3	2	1	4	4	5	2	3	2	3	2	3	1	4	1	5	2	2	3	2	1	1	2	0	19
3	3	1	3	1	1	1	3	3	2	2	2	1	2	3	2	3	2	3	2	2	1	1	1	2	3	2	2	2	2	1	2	3	1	1	1	1	1	1	2	1	1	3	2	2	1	2	2	0	19
3	3	1	2	1	1	1	3	3	1	2	2	1	2	3	1	3	2	3	2	2	1	2	2	2	3	3	2	1	2	1	2	2	1	1	2	1	1	1	2	1	1	3	2	1	1	1	2	0	19
2	3	2	1	1	2	1	3	2	1	3	4	1	1	2	1	2	2	1	1	2	1	3	1	2	3	1	3	4	4	1	5	4	1	1	2	4	2	4	1	4	1	1	1	4	2	1	2	0	19
1	3	2	3	4	3	3	1	2	3	2	2	3	2	2	3	3	3	3	1	3	2	2	2	2	3	2	2	4	4	2	4	2	2	2	2	4	2	2	4	4	2	2	1	5	2	2	2	0	19
3	4	1	3	2	2	2	2	2	2	2	2	2	1	2	3	3	3	2	1	3	1	2	2	2	3	2	2	2	2	3	2	1	3	3	2	3	1	3	1	2	2	2	3	1	2	2	2	0	19
2	3	3	2	1	4	1	2	2	2	3	2	2	2	2	2	2	2	3	3	3	1	2	2	3	3	3	2	4	5	2	4	4	4	2	4	2	2	2	4	4	4	2	5	4	2	2	2	0	19
2	3	1	3	2	1	1	3	2	1	2	2	1	3	2	2	1	3	2	3	4	1	3	1	3	3	2	2	4	4	1	4	1	4	1	2	4	2	2	3	3	4	5	5	5	1	2	4	0	19
2	4	1	3	3	1	1	2	2	1	2	2	3	2	2	3	3	2	2	2	3	2	4	2	2	4	2	2	4	4	2	5	3	2	4	3	4	2	4	5	3	1	4	2	5	1	3	2	0	19
3	3	1	2	2	1	1	2	2	3	1	3	1	1	3	3	3	1	3	1	2	1	2	2	2	4	2	1	1	2	1	1	1	2	4	1	2	2	2	2	2	4	1	1	2	1	2	2	0	19
3	3	2	4	3	2	3	3	3	1	3	1	2	3	3	2	3	3	1	2	2	1	3	2	3	4	3	3	4	5	1	4	3	3	2	1	4	3	2	3	5	4	3	3	4	2	3	3	0	19
3	3	2	4	1	2	1	1	2	1	1	2	1	2	2	2	2	3	3	1	3	1	2	2	2	3	1	1	4	2	3	2	1	2	1	1	1	1	3	1	4	1	4	2	4	1	4	1	0	19
3	3	4	3	3	1	2	4	2	3	3	1	3	2	3	4	3	4	1	3	3	3	4	2	3	3	2	3	2	2	4	4	2	5	2	4	4	2	4	3	4	5	4	1	5	5	2	2	0	19
2	2	2	2	2	2	1	2	1	2	2	2	1	2	2	2	2	2	1	1	2	3	2	1	2	2	1	2	2	2	1	1	4	3	3	2	2	1	2	1	1	1	1	3	1	2	2	3	0	19
2	2	2	2	2	1	1	2	2	1	2	1	1	1	1	2	4	2	2	2	2	1	2	1	2	2	1	2	4	4	1	2	2	4	2	2	4	2	3	4	2	4	2	1	4	2	2	2	0	19
2	2	3	1	1	3	1	2	2	2	2	1	1	3	3	2	2	2	2	2	3	1	2	2	2	3	1	3	2	4	1	2	2	2	4	4	4	1	2	4	4	4	4	2	4	2	4	4	0	19
2	3	2	2	3	1	3	4	2	3	2	1	3	2	3	3	1	2	1	2	1	2	3	2	2	3	2	2	2	3	1	2	2	2	2	4	2	1	2	2	1	2	3	2	2	1	2	2	0	19
1	3	3	4	2	3	1	3	3	1	4	1	1	1	3	2	2	3	2	2	4	1	4	2	3	4	2	3	2	4	1	4	4	2	1	2	4	3	2	2	4	4	3	2	3	4	3	2	0	19
2	1	1	3	3	1	2	3	3	1	2	1	2	2	3	3	1	3	1	2	3	1	2	1	2	3	1	2	2	4	1	3	2	4	1	2	2	2	2	2	1	1	2	2	1	2	2	4	0	19
2	4	2	4	4	1	3	3	4	2	3	3	3	3	4	3	4	1	2	2	2	3	3	2	2	4	3	1	4	4	4	2	3	2	3	4	3	4	4	4	2	3	4	2	2	2	2	2	0	19
2	1	2	2	2	3	2	2	1	2	2	1	2	2	2	3	2	2	3	2	2	2	2	1	2	3	1	1	3	4	1	2	1	2	1	2	1	1	2	2	1	1	2	2	1	1	1	2	0	19
1	4	1	3	1	2	1	2	2	1	2	1	1	1	1	1	2	3	3	1	1	1	1	1	1	3	1	2	4	2	1	1	3	1	1	2	4	1	1	1	2	4	1	1	1	1	2	3	0	19
3	3	1	2	3	2	4	2	2	3	3	2	3	2	2	1	3	2	2	1	3	1	4	2	2	3	1	3	1	2	1	2	2	3	1	1	2	1	2	2	1	4	2	3	2	2	1	4	0	19
2	3	1	3	2	1	3	1	1	2	2	1	2	2	1	3	2	2	1	1	2	1	2	1	2	1	1	1	2	2	1	2	2	1	1	4	1	1	1	1	1	4	2	2	1	2	1	1	0	19
3	2	1	3	3	1	1	1	3	3	2	1	1	1	2	4	3	3	1	1	3	2	1	3	1	3	3	1	2	4	1	2	1	4	1	1	4	2	4	4	2	2	1	4	5	3	1	1	0	19
1	2	2	2	1	2	1	2	2	2	2	1	2	2	2	2	2	4	1	2	2	1	2	1	2	3	1	3	2	1	1	1	2	1	2	1	2	1	2	2	2	1	2	2	4	2	2	2	0	19
4	3	2	4	2	2	2	3	3	1	3	3	2	1	3	2	2	1	3	4	3	2	1	2	1	4	2	2	2	4	3	4	1	4	4	2	4	2	4	5	4	4	2	1	4	1	4	4	0	19
1	3	3	2	1	2	1	4	1	2	4	1	1	1	1	1	3	2	3	4	3	1	2	1	2	4	2	4	1	2	2	1	3	1	1	4	2	1	4	4	2	1	2	4	4	2	2	3	0	19
2	4	2	3	2	2	1	1	2	1	2	1	2	2	2	3	4	2	3	1	2	1	1	1	1	3	2	4	4	4	4	3	4	3	4	4	4	2	2	5	5	2	2	3	5	3	3	2	0	19
3	2	3	4	4	3	2	3	3	1	3	1	1	2	1	4	3	4	2	2	4	1	3	1	2	1	1	1	1	4	1	4	3	2	1	2	4	1	4	2	1	2	2	1	2	2	2	1	0	19
4	3	2	4	1	3	1	3	3	3	1	4	2	2	3	4	3	3	4	3	2	3	3	3	3	3	3	1	4	4	1	4	2	3	1	4	4	2	2	2	4	1	2	1	5	2	4	1	0	19
3	1	2	2	3	2	1	2	2	3	1	2	1	1	3	3	1	3	1	2	3	2	1	2	1	3	1	1	1	1	3	1	1	2	2	2	2	2	1	1	2	1	2	1	3	2	2	1	0	19
2	2	2	2	3	2	3	2	2	3	3	2	1	1	2	2	2	2	1	2	2	2	2	2	2	2	2	3	2	3	1	2	2	2	2	2	4	2	2	2	2	2	2	2	4	2	2	2	0	19
3	2	1	2	4	1	4	1	2	3	1	1	3	2	2	4	3	2	2	2	2	2	2	2	2	3	2	3	2	2	1	2	2	2	2	2	2	2	2	4	1	2	4	5	2	1	3	2	0	19
2	4	3	3	3	2	1	1	1	1	3	1	1	2	1	3	2	1	1	1	2	1	2	1	2	3	1	1	4	3	1	2	2	2	1	2	1	4	4	5	2	4	5	5	4	2	2	4	0	19
3	2	2	3	2	2	2	3	2	2	3	2	2	2	2	2	2	3	2	2	3	2	3	2	3	2	2	3	3	2	2	3	4	2	2	2	2	2	2	2	2	2	2	2	2	3	2	4	0	19
1	3	2	4	2	2	1	2	1	1	2	1	2	3	1	3	2	2	3	2	3	1	4	1	3	3	2	3	3	4	4	4	2	3	3	1	4	2	2	1	5	4	3	2	4	1	2	4	0	19
2	1	1	2	2	1	1	2	1	1	1	1	1	1	2	2	1	2	1	2	2	1	1	1	2	3	1	1	1	1	3	1	2	1	2	1	2	1	2	1	2	3	1	2	1	1	2	1	0	19
3	3	4	3	4	4	2	4	2	1	4	1	3	2	3	3	3	3	2	2	2	1	2	2	2	4	4	3	1	4	4	4	2	2	4	1	4	1	4	4	4	4	2	4	2	1	1	2	0	19
1	2	1	2	1	1	1	1	2	1	2	1	1	1	1	2	1	1	2	1	2	1	2	1	1	3	1	1	1	1	1	1	3	1	1	4	1	1	2	2	1	1	4	3	4	2	2	3	0	19
2	2	1	2	3	1	1	2	3	3	1	1	1	1	1	4	1	2	2	1	1	1	1	2	1	3	2	1	2	5	2	4	1	2	1	1	4	1	2	3	2	2	1	1	4	1	1	1	0	19
2	4	2	3	2	2	1	2	2	1	3	2	2	2	2	2	3	1	2	2	3	1	1	1	2	3	3	1	2	3	4	2	2	2	2	2	4	1	2	1	1	1	2	5	1	1	2	2	0	19
1	3	1	2	1	1	1	1	2	4	2	1	1	2	1	1	2	1	2	2	2	1	2	1	1	2	1	2	2	2	1	2	2	2	1	2	1	3	2	3	2	2	3	4	4	1	2	2	0	19
3	2	2	4	3	2	2	4	3	3	2	3	3	3	3	3	4	3	3	3	3	3	3	3	3	3	3	3	2	4	2	4	3	2	2	2	4	1	4	4	2	3	4	2	4	4	2	4	0	19
2	3	2	2	2	1	1	2	2	1	2	2	1	2	2	2	4	2	1	1	2	2	2	1	1	2	2	2	1	2	1	1	2	1	3	2	2	1	2	1	1	2	3	3	1	2	1	2	0	19
2	2	1	4	2	1	1	3	3	4	1	1	1	1	3	2	2	2	1	1	2	2	2	3	1	3	3	1	1	1	4	1	1	1	4	1	2	1	1	1	1	2	1	1	1	1	1	1	0	19
3	2	1	2	2	1	1	2	2	2	2	2	2	1	2	2	2	2	2	2	2	1	1	2	2	3	2	2	2	2	1	2	2	2	2	3	2	1	2	2	2	3	1	3	2	2	2	2	0	19
2	2	2	3	1	2	1	3	3	3	3	2	1	2	4	1	3	3	2	3	3	1	3	3	2	4	2	2	3	4	4	4	3	3	4	2	4	2	4	4	4	4	3	3	5	2	3	2	0	19
1	3	1	2	1	1	1	1	1	1	2	1	1	1	1	2	2	1	1	1	1	1	1	1	1	3	1	2	2	1	1	1	2	1	1	2	1	1	2	1	1	1	1	3	1	1	1	1	0	19
2	2	2	3	1	2	1	3	3	3	2	2	1	2	3	1	2	3	2	3	3	1	2	2	3	4	2	2	4	4	3	3	3	4	3	2	4	2	4	4	3	4	3	3	5	2	3	4	0	19
4	3	3	3	1	3	3	3	2	4	2	3	3	3	2	2	3	3	3	2	3	2	3	2	2	3	2	2	3	2	2	2	2	2	3	4	4	1	3	2	1	1	4	2	2	2	1	3	0	19
3	3	2	3	3	2	1	2	2	2	3	2	1	2	1	3	2	3	2	3	2	2	3	2	3	2	2	2	1	4	1	2	2	2	1	2	2	1	2	2	1	1	4	4	4	2	2	2	0	19
3	3	1	3	1	1	1	2	2	2	1	1	1	1	2	2	2	2	2	1	1	2	1	2	1	3	2	1	2	2	1	2	1	1	1	2	2	2	2	2	1	2	1	4	2	2	2	2	0	19
2	2	1	3	4	4	3	2	2	3	2	2	2	1	3	3	2	2	3	2	2	3	3	2	2	4	2	2	4	5	3	4	1	4	4	1	4	1	4	4	4	4	5	5	5	5	2	4	0	19
2	3	3	3	2	2	2	2	3	2	3	1	2	2	2	3	3	2	3	2	2	2	2	2	3	4	1	2	4	5	3	4	2	3	2	3	4	1	2	4	4	3	2	4	3	3	2	2	0	19
3	3	1	2	4	1	1	1	1	2	1	1	1	1	1	3	2	1	2	1	1	2	1	1	1	4	1	1	4	2	1	1	2	1	1	2	1	1	3	2	5	1	3	3	2	1	1	2	0	19
4	3	2	2	2	2	3	2	3	3	3	2	3	2	3	2	4	2	2	2	2	2	2	3	2	4	4	3	2	2	1	2	2	1	1	3	2	4	2	1	1	1	4	2	4	2	3	2	0	19
1	3	1	3	2	1	1	2	2	1	2	1	1	1	1	1	2	1	1	1	1	1	1	1	1	3	2	3	4	4	2	4	2	2	1	3	4	1	1	3	3	1	5	5	2	2	2	2	0	19
2	2	1	2	3	2	1	2	2	2	3	2	1	1	1	2	2	1	1	2	2	1	2	1	2	1	1	1	4	2	1	2	3	2	2	2	1	1	2	3	1	1	2	3	2	2	2	3	0	19
2	2	2	2	1	2	1	2	2	2	2	2	1	2	1	3	2	2	1	2	2	1	2	1	2	2	1	1	2	2	1	2	2	2	2	2	2	1	2	2	2	2	3	3	2	2	2	4	0	19
3	2	1	1	2	2	1	2	2	3	3	2	1	1	2	1	3	2	3	2	2	1	1	2	2	4	2	3	2	2	3	1	1	2	2	1	2	1	2	1	4	4	2	2	2	2	1	3	0	19
3	3	2	2	3	2	2	3	2	2	3	2	2	2	2	2	4	3	3	2	3	3	2	2	2	3	2	2	2	2	1	2	2	2	1	2	3	2	1	2	3	3	1	2	1	1	2	1	0	19
1	2	2	4	2	1	1	3	2	1	1	1	2	2	2	3	2	3	1	2	3	1	2	1	1	3	1	1	4	3	2	2	1	3	2	1	2	1	2	1	2	4	2	4	4	1	2	3	0	19
2	3	1	3	2	2	1	3	2	1	1	3	2	3	3	4	3	2	2	2	2	1	2	1	3	3	2	3	4	5	2	4	2	5	4	1	5	1	2	5	5	2	2	1	5	1	1	1	0	19
2	3	3	2	3	3	2	3	4	4	3	3	2	3	4	2	4	2	2	3	3	1	2	4	3	4	3	3	4	5	1	4	4	4	2	3	4	2	2	3	3	2	4	5	2	2	3	5	0	19
1	2	1	3	2	2	1	2	2	1	1	1	1	2	2	2	1	4	1	1	3	1	2	1	2	3	1	1	2	2	1	2	1	2	2	1	2	1	1	1	2	2	2	4	1	1	1	2	0	19
1	2	1	3	1	1	1	3	2	1	3	2	1	2	2	3	2	3	1	2	3	1	2	1	3	3	2	2	2	2	1	2	3	2	3	4	2	2	2	2	2	2	2	2	2	2	2	4	0	19
3	3	2	2	1	2	1	2	2	1	1	1	1	2	2	2	2	4	2	2	4	1	2	1	2	3	1	1	2	2	1	2	1	2	2	2	2	1	1	1	1	2	1	2	1	1	1	2	0	19
2	4	3	4	4	3	1	4	4	1	3	2	1	2	4	4	4	4	4	3	4	2	4	2	3	4	2	3	1	5	5	5	3	5	4	2	5	4	2	5	5	5	5	3	5	1	3	1	0	19
2	2	1	2	2	2	1	2	1	1	3	2	2	2	2	2	2	2	2	2	2	2	2	1	2	3	2	3	2	2	1	2	3	2	2	2	2	1	1	3	2	1	4	3	2	2	2	3	0	19
3	3	1	3	2	1	2	1	2	2	1	2	2	2	2	2	3	2	2	2	2	1	2	1	2	3	1	3	2	1	1	2	2	1	2	2	4	1	2	1	2	4	3	1	1	1	1	1	0	19
3	1	1	2	1	1	1	1	2	1	1	1	4	1	2	2	3	1	1	1	1	2	1	1	2	2	1	1	4	4	2	4	1	4	1	3	4	2	2	4	4	2	2	3	4	1	2	1	0	19
3	3	1	4	3	1	2	1	2	2	1	2	2	1	2	3	2	2	2	1	2	2	1	2	1	3	2	1	2	2	4	2	1	2	2	1	2	2	3	1	2	4	2	3	2	2	1	1	0	19
2	3	1	3	4	1	3	1	1	2	1	1	3	1	1	4	3	2	2	1	3	4	2	2	1	1	2	1	2	1	2	1	1	4	4	1	4	1	1	1	3	3	1	2	2	1	1	1	0	19
1	2	1	2	1	2	1	1	1	1	2	1	2	1	1	2	1	2	1	1	2	1	2	1	1	3	1	1	2	2	2	2	2	4	1	1	4	1	1	1	1	2	2	3	1	1	1	2	0	19
1	1	2	2	4	3	1	1	1	1	4	1	1	1	1	3	3	2	1	1	2	1	1	1	1	1	1	3	5	4	2	4	2	1	2	1	2	1	2	2	2	1	1	1	2	1	1	2	0	19
1	1	3	2	4	4	1	1	1	1	4	1	2	1	1	3	4	2	1	1	2	1	1	1	1	2	1	4	3	2	1	2	1	1	1	1	3	1	1	2	1	1	1	1	2	1	1	1	0	19
3	2	1	2	4	1	1	3	3	1	1	1	4	1	3	4	1	2	2	1	2	1	1	2	2	4	2	2	4	4	1	4	1	2	2	3	4	2	2	4	4	3	2	2	4	2	2	1	0	19
4	2	1	2	2	2	3	3	3	1	2	3	1	2	3	3	3	2	2	2	2	2	4	3	3	3	2	1	4	2	1	2	1	2	2	4	4	1	5	5	3	4	1	2	5	2	1	1	0	19
2	3	2	3	3	2	1	3	2	1	3	2	1	2	3	2	2	2	1	2	3	2	2	1	2	2	1	4	1	2	2	2	2	3	2	2	3	2	2	2	2	4	3	2	1	2	2	3	0	19
3	2	2	2	1	2	1	2	2	3	3	3	1	2	3	2	2	2	2	2	3	2	1	2	2	3	2	2	2	3	1	2	4	2	2	1	2	3	2	2	2	4	4	4	3	2	3	1	0	19
2	1	1	3	4	1	1	2	2	2	1	1	1	2	2	3	3	2	1	1	2	1	1	2	1	2	2	4	4	4	1	4	4	2	1	2	1	1	2	2	2	1	1	1	4	1	2	5	0	19
2	2	1	2	3	2	1	2	3	2	1	2	2	1	3	2	2	2	1	2	2	1	1	2	1	3	1	1	2	2	3	2	1	2	4	2	2	2	2	2	2	2	2	2	4	2	2	2	0	19
3	4	1	4	1	1	1	2	3	4	2	1	1	1	3	4	3	2	4	1	2	1	1	3	1	3	3	2	2	1	3	1	1	1	2	1	1	1	2	1	3	2	1	2	4	2	1	2	0	19
2	3	2	2	2	3	1	3	3	2	2	2	1	2	3	2	3	3	3	3	3	1	2	2	2	3	2	2	2	2	1	2	2	2	2	2	2	2	2	2	2	2	2	2	4	2	1	2	0	19
3	3	2	2	1	1	2	2	2	1	3	1	2	1	2	2	2	2	2	1	2	1	2	1	2	3	2	2	2	2	1	2	2	2	1	2	2	2	3	1	2	3	1	2	2	2	1	1	0	19
3	3	1	2	1	1	1	2	4	4	3	2	1	2	4	2	3	2	3	1	2	1	2	2	2	4	2	4	1	4	1	2	2	2	2	2	2	1	4	5	2	2	4	1	5	2	2	1	0	19
3	2	1	3	1	1	1	3	4	2	2	1	2	2	4	3	2	3	2	2	3	2	3	3	2	4	2	3	2	5	2	4	2	2	2	2	3	2	4	4	4	3	3	2	5	1	2	1	0	19
2	2	3	2	1	3	1	2	4	3	3	2	1	3	4	2	2	2	3	3	2	2	2	4	3	4	4	3	3	4	1	2	2	2	2	2	4	2	5	3	4	2	3	5	4	3	1	3	0	19
3	3	3	2	1	1	1	3	3	3	1	1	1	2	3	3	1	2	2	2	2	1	2	3	2	4	2	2	5	5	3	5	2	4	4	5	5	4	5	5	5	5	2	1	5	1	4	4	0	19
1	2	2	2	2	2	2	2	2	1	2	1	1	2	2	2	2	2	1	2	3	2	2	1	2	2	2	2	2	4	1	4	2	4	2	2	2	1	2	2	2	2	1	4	2	2	2	2	0	19
2	4	1	3	2	3	1	2	2	1	1	3	1	2	2	2	2	2	2	1	2	4	4	2	3	4	2	1	2	4	1	4	4	4	4	2	4	3	4	5	2	5	5	1	5	1	2	4	0	19
3	3	1	3	4	1	3	2	3	3	2	2	3	2	3	3	3	4	2	1	3	3	2	3	2	4	2	3	2	2	1	2	1	3	4	1	4	1	2	2	2	4	2	4	4	1	1	2	0	19
2	3	1	4	2	1	3	2	3	1	3	2	2	2	4	3	2	3	2	1	3	2	3	2	1	4	3	4	2	2	1	2	1	1	4	2	2	1	2	2	2	2	1	1	2	1	1	4	0	19
3	2	1	3	4	2	2	3	2	2	2	2	2	1	2	3	2	3	2	2	3	1	2	1	1	3	2	1	2	2	1	2	2	2	1	2	2	2	1	1	1	3	2	4	2	2	2	4	0	19
2	1	2	3	1	3	1	2	1	3	2	2	1	2	1	1	4	2	2	2	2	1	2	1	1	3	1	2	2	4	1	2	1	2	1	2	2	2	1	1	1	1	2	1	4	2	2	2	0	19
3	2	2	3	1	2	1	2	2	2	2	1	1	2	2	1	1	2	1	2	1	1	2	2	2	3	2	2	4	4	1	4	1	4	4	1	4	1	4	2	2	2	2	2	4	4	2	2	0	19
1	2	1	3	1	3	1	2	2	1	3	2	1	3	2	1	2	2	2	1	2	1	2	2	2	3	1	3	2	4	4	4	3	4	4	4	4	2	4	4	3	2	4	3	5	3	3	1	0	19
2	2	1	3	2	1	3	3	3	1	2	1	3	2	4	2	2	3	1	1	3	1	2	1	2	3	3	4	2	2	1	2	2	2	1	1	2	1	2	2	2	1	1	1	2	1	2	3	0	19
2	2	2	3	2	2	3	2	2	2	2	2	2	2	2	3	3	2	2	2	2	2	2	2	2	3	2	2	3	4	3	2	2	4	3	2	3	1	3	2	4	2	2	2	2	2	2	2	0	19
2	3	1	2	2	1	1	2	3	1	2	2	1	2	2	2	3	2	2	2	3	1	2	2	2	3	2	2	2	4	1	3	4	2	1	2	3	2	4	3	2	1	2	2	4	2	3	2	0	19
3	3	2	2	1	2	1	2	2	2	2	1	3	2	3	3	3	2	2	1	3	1	1	2	2	3	2	4	1	1	1	2	1	2	1	1	4	1	2	1	2	1	1	1	1	2	1	1	0	19
3	1	1	3	3	2	2	2	1	4	1	1	3	2	1	3	4	2	2	2	4	3	2	2	2	3	1	1	4	4	4	4	1	5	4	2	4	3	3	2	4	5	4	2	4	1	2	4	0	19
2	4	1	2	1	2	1	4	2	1	1	2	1	2	2	1	1	3	1	2	2	1	1	1	1	3	2	2	4	4	1	4	3	2	1	1	2	2	2	4	1	1	4	4	5	3	5	1	0	19
3	3	1	2	1	2	1	2	3	2	3	2	1	1	3	1	3	3	2	2	3	1	2	1	2	3	3	2	2	4	3	3	2	2	2	2	2	1	1	2	1	1	2	2	1	1	2	2	0	19
2	2	1	2	1	2	2	2	2	2	3	2	1	2	3	2	2	3	2	2	2	1	2	2	2	4	3	2	2	2	1	2	2	1	1	3	2	1	3	1	3	3	2	2	4	2	2	2	0	19
1	4	1	4	2	1	2	3	2	1	1	1	2	1	2	4	3	3	1	1	3	2	2	1	2	3	1	2	2	2	1	2	1	2	4	4	2	1	2	2	2	2	3	3	2	2	2	2	0	19
1	2	3	3	1	2	1	1	1	1	3	1	2	2	1	2	2	2	1	1	1	2	1	1	2	2	1	2	2	2	1	2	3	2	2	4	2	2	2	2	2	2	3	2	2	2	4	3	0	19
3	3	2	3	2	2	2	1	2	1	2	3	2	2	2	2	2	2	2	1	3	2	2	2	2	3	2	2	4	4	5	5	2	4	5	4	4	1	3	5	3	5	5	1	5	3	3	4	0	19
3	3	2	2	1	2	2	1	2	1	3	3	2	2	2	2	1	2	2	1	3	2	1	2	2	4	2	2	5	5	5	5	3	5	5	3	5	1	5	5	3	5	3	1	5	4	4	3	0	19
2	3	1	2	3	1	1	1	2	1	1	2	3	1	1	3	3	2	3	1	2	1	1	1	1	4	2	2	2	2	1	2	1	1	1	1	2	1	1	3	1	1	2	3	3	1	2	1	0	19
2	2	2	2	1	2	2	2	1	2	3	1	2	2	1	3	3	2	3	1	3	2	3	1	2	3	1	3	4	4	2	4	3	2	2	4	2	1	2	4	2	1	2	2	5	1	2	2	0	19
3	3	1	3	3	1	1	3	3	3	1	1	1	2	2	2	4	2	3	2	2	1	2	2	1	3	2	4	2	3	1	2	1	1	3	1	2	1	1	4	3	2	3	2	2	2	2	3	0	19
2	3	2	2	1	3	2	2	1	2	4	2	2	3	2	3	3	2	1	2	3	1	1	2	2	3	2	3	2	2	1	3	2	2	2	2	4	1	3	3	4	4	1	3	2	1	1	2	0	19
2	3	1	2	2	1	1	2	3	3	1	1	1	1	2	3	3	2	3	1	2	1	1	2	1	3	2	3	3	4	2	3	2	2	2	1	2	2	1	4	4	1	3	2	3	1	1	2	0	19
3	3	3	3	1	2	2	2	3	2	2	1	1	2	3	3	2	3	2	2	3	1	2	2	2	4	2	2	3	2	4	2	2	2	4	2	3	1	2	2	2	1	2	2	2	2	2	1	0	19
3	3	2	4	2	2	1	2	4	3	2	4	2	2	4	2	3	3	3	2	2	2	2	3	2	4	3	3	4	5	2	4	2	3	2	1	4	2	3	4	4	3	4	2	4	4	3	2	0	19
3	3	1	4	3	1	1	1	3	1	1	1	1	1	3	4	3	3	2	1	1	1	1	1	1	3	2	2	2	3	5	2	3	1	4	1	3	1	1	1	4	4	1	1	4	1	1	1	0	19
1	2	1	3	3	3	2	2	1	2	2	1	1	1	1	2	1	3	1	2	3	1	2	1	2	3	1	2	1	2	1	2	2	1	1	2	1	1	4	1	1	1	3	2	4	2	2	2	0	19
3	4	1	4	4	2	2	4	4	4	3	2	4	3	4	4	4	4	3	4	3	4	3	3	4	4	2	3	4	5	5	4	1	4	3	1	4	3	5	4	4	5	5	5	4	3	3	1	1	18
3	2	1	4	4	2	4	1	3	3	2	4	4	3	4	4	3	4	3	4	1	3	4	1	2	4	3	2	1	5	1	1	1	1	1	1	2	3	4	5	1	1	5	3	4	3	1	4	1	18
3	3	1	3	2	1	1	2	2	4	1	2	1	2	2	1	3	2	2	2	2	2	4	2	3	3	2	1	2	2	2	2	4	4	2	4	3	1	2	2	3	5	3	2	5	1	2	2	1	18
1	2	3	3	1	2	1	3	3	2	3	3	1	3	2	3	1	3	1	4	2	2	2	1	3	3	1	2	3	4	1	2	2	1	1	1	4	2	4	2	1	1	3	5	4	1	1	2	1	18
4	4	3	4	3	3	2	1	4	4	4	3	4	2	1	3	1	2	1	4	3	2	4	4	4	4	4	2	2	3	1	3	2	5	2	1	2	4	4	2	2	2	5	5	5	2	4	1	1	18
1	2	3	4	4	3	3	1	1	1	1	1	4	3	1	4	3	2	1	1	1	4	4	1	4	1	1	3	2	1	2	2	2	2	1	4	2	1	1	1	4	2	4	4	1	1	2	2	1	18
4	3	1	2	1	3	2	3	3	1	4	3	1	1	3	1	2	3	3	2	4	2	2	2	2	4	3	4	5	5	2	4	2	5	2	1	5	1	4	2	5	5	1	5	4	1	1	2	1	18
2	3	3	2	3	2	2	3	2	3	3	2	2	3	4	3	2	3	2	2	3	2	4	2	3	4	2	2	4	4	1	4	2	4	4	4	4	2	4	2	2	4	3	4	4	2	2	3	1	18
1	2	1	4	2	2	1	3	2	2	4	3	1	1	2	3	1	2	1	2	2	1	1	1	2	3	1	2	4	4	1	3	2	2	3	1	4	1	4	3	4	2	3	4	2	1	2	1	1	18
3	3	1	4	3	1	1	1	1	2	1	4	4	1	2	4	2	2	1	1	3	1	2	2	1	3	1	1	2	4	2	1	1	4	2	4	4	4	4	2	2	2	4	1	5	1	4	4	1	18
2	2	1	2	3	1	1	3	2	2	3	3	3	2	2	2	2	2	2	2	3	1	3	1	3	3	2	3	3	2	3	2	3	1	2	3	2	2	3	1	2	2	3	5	1	4	2	2	1	18
3	3	1	3	3	1	2	2	2	2	3	2	3	2	3	3	2	2	3	2	2	3	2	2	2	2	1	2	2	4	3	3	2	2	2	3	2	1	2	4	2	2	2	1	3	2	4	1	1	18
4	4	3	4	4	4	4	2	4	2	1	3	2	3	4	4	3	4	1	4	3	4	1	4	4	4	3	3	4	4	3	5	2	5	5	2	5	3	5	4	5	3	4	3	5	1	3	4	1	18
3	3	1	4	4	1	4	3	4	2	1	4	4	3	2	4	4	2	2	2	3	4	4	3	3	4	3	4	3	4	3	4	1	1	2	4	3	5	3	5	1	1	4	1	5	1	2	1	1	18
2	3	3	3	3	2	3	3	3	1	3	3	2	2	3	3	3	4	2	2	3	3	2	2	2	3	2	3	2	2	1	4	2	2	2	4	3	4	4	3	2	1	4	3	5	1	3	1	1	18
2	3	3	2	2	2	2	4	2	1	3	2	2	2	2	2	2	4	3	1	3	2	2	2	2	3	3	2	4	4	2	3	1	4	2	4	4	1	2	2	3	4	3	3	4	1	2	2	1	18
1	3	2	2	4	1	2	2	4	2	1	3	4	1	3	4	2	2	2	3	3	1	3	4	3	4	3	1	5	5	3	4	2	5	3	5	5	4	4	1	5	5	3	5	5	1	5	2	1	18
3	3	1	2	3	1	1	4	2	2	2	2	2	2	3	3	3	2	3	1	2	3	2	2	2	3	2	2	4	4	3	4	1	2	4	1	4	2	4	2	2	1	1	2	1	1	1	1	1	18
2	2	2	2	3	2	2	2	2	1	2	2	3	1	2	3	2	2	3	1	3	2	2	2	2	2	2	3	3	3	2	4	1	4	2	1	3	2	2	4	2	2	2	2	2	1	3	4	1	18
1	3	4	4	4	1	2	1	1	1	1	1	3	1	2	3	1	1	1	1	2	3	1	1	2	1	1	2	4	3	2	2	1	3	4	4	2	2	3	3	2	2	2	5	5	2	2	5	1	18
2	2	4	2	3	2	1	2	3	2	1	3	1	2	3	3	1	3	2	2	3	3	2	2	2	3	3	3	1	3	1	2	1	1	3	2	1	2	1	3	1	1	5	4	4	2	2	3	1	18
2	3	2	2	3	2	1	2	2	1	1	2	3	1	2	4	1	1	1	1	1	3	2	1	1	3	2	1	4	5	3	5	2	4	3	5	4	3	5	5	4	3	4	4	5	1	2	1	1	18
3	2	2	2	3	2	3	2	3	1	2	2	2	1	2	4	2	2	2	1	2	4	1	2	1	2	2	1	1	1	4	1	2	2	2	2	2	1	2	1	1	2	2	2	2	2	2	3	1	18
2	2	2	3	3	1	2	2	4	2	1	1	3	1	2	4	3	2	1	2	2	2	1	1	1	4	2	2	2	2	1	2	1	1	2	1	5	1	4	5	2	2	4	2	2	4	2	1	1	18
2	3	1	4	4	1	4	4	4	2	1	2	3	1	2	4	2	3	2	3	4	3	4	2	3	2	2	1	5	4	2	4	1	2	4	2	5	1	3	2	4	1	4	3	3	2	4	2	1	18
2	4	1	2	1	1	1	1	2	2	1	2	1	1	2	3	1	1	1	1	2	1	1	1	1	1	1	1	3	4	1	4	2	1	1	1	2	1	1	4	3	1	1	3	4	1	1	1	1	18
3	3	1	4	3	2	1	3	3	1	2	3	1	2	3	2	2	1	1	1	3	3	2	2	2	4	1	3	1	4	3	2	1	2	3	2	1	1	2	1	1	2	3	2	4	4	1	1	1	18
2	1	3	3	2	4	1	2	2	1	3	1	1	4	1	4	1	3	1	2	4	4	2	1	3	3	1	2	4	4	1	4	2	3	1	2	3	1	4	5	5	2	3	1	5	1	3	3	1	18
1	2	1	3	3	2	1	3	1	1	2	2	3	2	1	4	2	2	1	2	4	2	2	1	2	2	2	2	2	3	1	3	2	2	2	3	2	2	1	3	2	2	4	4	2	1	3	3	1	18
3	2	2	4	2	2	1	1	1	2	3	1	2	2	1	2	2	2	2	1	2	2	3	2	2	2	3	2	4	3	4	3	3	3	4	2	4	2	2	1	4	4	2	2	3	2	3	4	1	18
3	2	2	3	1	2	1	1	1	2	3	2	2	2	1	2	2	2	3	1	2	2	3	2	1	2	3	2	4	3	4	3	3	4	4	4	4	3	2	1	4	4	2	3	2	1	2	3	1	18
2	3	1	3	1	2	1	2	3	1	2	2	1	2	3	1	3	2	3	2	2	1	2	2	2	3	2	3	5	5	3	5	2	5	4	1	4	2	5	3	5	4	2	1	2	1	1	2	1	18
4	3	2	2	2	1	2	3	4	2	1	3	3	2	4	3	2	2	3	2	2	3	1	4	2	4	3	2	3	2	3	2	2	2	2	2	4	2	2	3	2	2	3	3	5	3	3	1	1	18
1	1	2	2	2	4	3	2	2	1	1	1	1	1	2	2	1	4	1	1	2	1	1	1	1	3	1	2	5	4	3	4	2	2	4	1	5	1	2	5	4	1	2	1	2	1	1	1	1	18
2	3	2	3	2	1	2	1	1	2	2	1	3	2	1	3	3	2	2	1	2	2	2	1	1	3	2	2	2	2	1	2	2	2	2	4	2	1	2	1	2	2	3	5	1	1	2	2	1	18
3	4	3	4	4	2	1	4	4	3	3	3	4	4	4	4	1	2	1	4	3	2	4	3	4	4	4	4	4	4	3	4	2	5	4	5	5	3	2	4	5	5	5	3	2	4	4	1	1	18
3	3	2	2	2	2	1	3	3	4	2	1	2	2	3	3	2	3	3	2	2	1	2	2	2	3	2	3	1	1	2	1	1	1	1	1	1	1	2	1	1	1	1	2	1	2	1	4	1	18
2	3	1	3	1	1	1	3	3	2	1	2	3	2	3	2	3	3	3	3	4	2	2	2	3	3	2	3	3	3	1	4	2	2	2	4	2	2	3	2	3	1	3	4	4	2	3	4	1	18
2	3	1	2	2	1	2	1	1	2	3	2	1	1	1	1	3	2	1	2	2	1	2	1	2	3	1	2	3	2	1	2	2	2	1	2	2	1	2	1	1	1	2	1	1	1	2	1	1	18
2	3	3	3	1	2	3	2	2	2	3	1	1	1	2	4	3	3	3	2	3	2	3	1	1	4	1	2	4	2	4	2	1	2	5	1	4	1	1	1	3	1	1	3	1	1	1	1	1	18
2	3	3	2	3	3	2	3	4	2	2	3	2	2	3	4	1	3	4	2	2	2	4	2	3	4	3	2	2	1	3	2	1	2	3	2	4	1	4	3	4	1	5	2	1	2	1	1	1	18
4	1	1	2	2	3	1	4	4	3	4	3	1	3	3	1	3	3	4	3	3	1	4	3	3	3	3	4	2	3	1	3	1	1	1	1	1	5	1	3	2	1	5	2	4	3	4	5	1	18
3	2	2	2	2	1	2	2	2	3	1	2	2	1	1	2	2	2	3	1	2	2	3	2	1	3	2	1	1	2	1	4	2	1	1	2	1	2	2	2	2	4	2	3	2	2	2	2	1	18
3	3	1	4	2	3	3	1	2	2	1	2	4	1	2	3	4	4	3	2	1	4	3	2	2	4	2	2	1	1	1	2	1	2	1	2	1	1	1	1	1	2	2	4	1	2	2	2	1	18
2	2	2	3	2	3	1	2	1	1	1	1	3	2	1	3	2	3	2	1	2	3	2	1	2	3	1	1	2	4	2	2	1	2	2	2	3	1	2	1	2	1	2	2	4	1	2	2	1	18
2	3	2	2	2	1	4	1	1	2	2	1	3	1	2	3	2	2	2	2	2	2	1	1	2	2	2	1	4	4	2	3	2	4	2	4	4	1	2	3	1	2	3	3	2	4	2	2	1	18
2	1	1	1	1	1	1	1	2	2	2	3	1	2	2	1	4	1	1	1	1	1	3	2	2	2	1	2	2	2	1	2	2	1	1	2	1	1	2	2	1	2	2	1	2	1	1	4	1	18
1	3	2	4	2	2	1	2	2	2	1	3	1	3	2	3	2	3	4	2	3	2	4	2	2	3	2	3	4	5	3	4	1	5	2	2	4	1	4	4	5	4	4	1	5	1	2	4	1	18
3	3	1	2	3	1	2	1	2	1	1	1	1	1	2	3	2	3	3	2	3	2	2	2	1	4	2	3	2	4	1	3	1	1	2	1	4	2	2	2	2	2	2	4	5	1	1	1	1	18
2	4	1	4	2	1	3	1	1	1	1	1	2	1	2	2	1	1	3	1	3	1	2	1	2	3	1	1	2	4	1	2	1	2	4	2	1	1	1	1	4	2	2	2	1	1	1	2	0	18
1	4	1	1	4	1	1	3	1	1	1	1	1	1	1	2	1	1	1	1	1	1	1	1	1	1	1	1	4	1	1	1	1	4	1	5	5	1	1	1	1	1	1	1	1	1	1	1	0	18
2	4	1	3	1	4	2	3	3	4	3	3	1	2	1	2	3	4	3	2	2	4	2	2	3	3	2	1	4	4	1	2	3	2	1	2	3	1	3	1	4	1	3	5	1	1	2	2	0	18
3	2	2	4	3	2	3	3	3	3	4	2	4	3	2	4	2	2	3	3	4	3	3	2	2	3	2	1	2	4	3	2	2	4	3	2	3	2	1	1	2	2	2	4	2	4	1	2	0	18
2	2	2	3	3	1	1	2	3	1	2	2	1	1	2	3	1	2	2	2	2	2	3	1	2	3	1	1	2	2	1	2	3	2	4	2	4	1	2	1	1	4	3	2	1	2	2	2	0	18
1	2	2	2	1	2	1	2	4	3	2	2	1	1	4	1	3	2	1	1	2	1	1	3	2	3	2	1	3	4	1	4	2	1	1	3	2	1	2	2	4	1	5	1	5	2	1	3	0	18
2	3	1	2	1	1	1	3	3	3	4	2	2	2	3	3	2	3	3	2	2	1	4	2	2	3	2	2	2	3	1	3	2	2	2	2	2	1	2	1	3	2	3	4	4	2	3	2	0	18
3	1	1	2	4	1	1	3	1	2	1	1	2	3	1	2	1	1	1	3	2	3	4	1	4	1	1	1	2	3	3	2	1	2	4	1	2	1	4	1	4	1	2	1	2	1	3	3	0	18
2	2	2	3	1	1	1	3	3	2	2	2	1	3	2	3	1	3	2	2	3	1	2	2	2	4	2	3	4	4	2	4	2	4	4	2	4	1	2	4	2	3	1	1	4	1	2	1	0	18
3	3	2	2	4	3	3	2	3	1	4	1	3	3	1	3	1	1	1	2	1	4	2	2	2	3	2	3	2	4	1	4	3	4	2	2	2	3	4	5	2	5	5	1	5	2	3	2	0	18
2	2	2	2	1	3	1	2	3	2	3	2	1	2	3	2	1	2	2	3	3	2	2	2	3	3	2	2	2	2	2	2	2	2	1	2	2	1	1	4	2	1	3	3	4	2	1	2	0	18
2	3	2	2	3	2	1	4	2	2	2	2	2	1	2	2	2	3	2	3	3	1	2	1	2	3	2	1	4	4	1	2	2	2	2	2	2	3	2	4	2	2	4	4	4	2	2	2	0	18
2	2	1	2	4	2	1	3	2	2	1	1	1	1	1	3	1	2	2	1	2	1	1	1	1	3	2	1	1	1	1	2	3	1	1	1	2	2	1	1	1	2	1	3	2	2	2	2	0	18
2	4	1	3	3	1	2	2	4	4	3	2	3	1	4	4	4	2	2	4	3	3	2	3	2	4	2	2	1	3	2	2	2	3	2	1	4	2	2	1	1	1	5	3	5	1	4	1	0	18
2	2	1	3	4	1	1	4	3	2	1	1	2	1	2	3	3	3	2	2	3	2	2	2	2	4	3	2	2	2	3	2	2	2	4	2	4	2	2	1	2	3	2	1	4	1	2	1	0	18
2	3	2	4	3	2	2	2	2	2	1	1	4	2	1	4	2	2	1	2	2	2	3	1	2	3	2	1	4	5	2	4	2	4	4	4	5	2	3	5	5	5	4	3	5	2	4	2	0	18
3	4	2	3	2	1	1	2	3	1	3	1	4	1	2	4	4	3	2	1	4	2	4	2	2	4	2	3	5	5	3	5	1	5	5	2	5	1	1	3	5	4	2	4	5	1	1	2	0	18
2	3	2	3	2	1	3	3	1	1	2	2	3	2	2	3	3	2	4	1	3	2	3	1	2	3	2	1	2	2	1	2	1	4	1	2	2	2	4	2	1	4	4	2	2	2	1	2	0	18
2	3	2	2	1	3	1	2	2	2	2	1	2	1	3	2	1	1	2	2	3	1	1	2	2	4	2	3	4	4	2	3	2	2	1	2	4	2	2	2	3	2	1	4	5	1	2	1	0	18
1	1	2	2	2	2	1	1	1	1	2	1	2	1	1	3	1	2	1	1	3	1	2	1	1	1	1	1	2	2	1	2	2	2	1	1	2	2	2	2	1	1	2	3	1	2	2	2	0	18
3	3	1	3	1	2	1	2	3	3	1	2	3	1	2	4	2	1	2	1	2	2	1	2	1	2	3	4	3	4	2	4	1	2	2	1	4	1	2	4	2	2	1	1	4	1	1	4	0	18
1	2	1	3	3	1	1	1	1	1	2	1	1	2	2	2	2	2	2	2	3	1	2	1	2	3	1	1	3	4	2	2	3	2	2	2	1	1	2	4	2	4	4	2	4	1	3	1	0	18
2	2	2	2	2	2	1	2	2	1	2	2	2	2	2	2	2	2	2	2	2	2	2	2	2	2	2	1	2	3	1	2	2	2	1	2	2	1	2	2	2	1	3	2	2	2	2	2	0	18
3	4	1	2	3	1	2	4	2	3	2	3	1	1	2	3	4	4	4	3	3	3	2	3	2	4	3	1	4	5	1	5	2	4	4	2	5	1	4	1	2	4	2	3	5	4	2	4	0	18
3	4	2	3	2	2	1	3	2	1	3	2	2	2	1	3	3	2	4	2	3	2	2	2	1	3	2	2	4	4	1	5	5	4	3	1	2	2	4	4	2	1	4	1	4	1	2	4	0	18
3	3	3	3	1	3	2	2	2	2	2	2	1	2	2	3	4	2	4	2	3	1	4	2	3	3	1	3	5	4	2	2	2	4	3	1	5	1	2	2	4	3	1	2	4	1	1	1	0	18
2	1	1	1	3	2	3	2	3	1	3	3	2	1	2	4	1	1	2	2	4	4	1	2	2	3	2	3	3	4	1	4	1	2	2	1	4	2	3	1	2	1	2	2	2	1	1	1	0	18
2	2	3	2	2	3	2	2	2	2	2	2	3	2	3	4	4	3	2	3	3	1	2	2	3	3	1	3	2	2	4	2	3	4	4	3	4	1	4	1	2	2	3	4	3	2	3	3	0	18
3	4	1	2	1	3	1	2	2	2	2	1	1	1	1	2	3	1	2	1	2	1	3	1	4	4	2	1	4	5	1	4	2	1	3	5	4	1	5	5	3	4	2	2	5	1	2	3	0	18
3	2	2	2	3	1	2	2	3	4	3	3	2	3	2	2	2	2	3	2	3	2	2	3	3	3	3	2	2	2	2	4	2	4	2	2	2	2	2	2	2	2	4	4	2	2	4	2	0	18
3	3	1	4	2	1	1	2	2	3	2	2	3	2	3	2	2	2	2	2	2	1	2	2	2	3	2	2	5	4	4	4	1	5	3	2	3	4	4	4	3	4	4	2	5	3	2	4	0	18
1	2	2	3	3	1	2	4	3	3	4	3	3	2	2	3	1	1	2	2	3	1	3	1	2	4	1	1	2	4	1	2	3	2	2	2	4	1	2	3	2	1	5	3	4	2	3	2	0	18
2	3	2	2	1	2	1	2	2	1	3	4	1	2	2	2	3	3	2	1	4	1	2	1	2	3	1	2	3	3	1	4	2	4	3	2	2	1	2	4	3	3	1	3	5	1	1	2	0	18
2	4	1	3	2	1	3	1	2	1	2	2	3	1	2	3	3	2	2	1	3	1	1	1	1	4	2	1	2	1	1	1	1	2	1	1	2	1	1	4	1	4	3	2	4	1	1	1	0	18
3	2	2	2	1	2	2	2	2	2	2	2	2	2	2	3	2	2	1	1	3	1	2	2	2	3	2	3	3	4	1	2	2	2	3	2	2	2	2	1	3	2	2	4	2	1	2	2	0	18
2	2	1	2	2	1	2	2	3	2	2	2	2	3	3	3	3	1	1	2	2	4	4	2	3	3	1	2	2	4	4	4	2	2	4	2	2	1	2	2	4	2	2	4	4	1	2	4	0	18
2	2	3	1	2	2	1	2	3	2	2	1	2	1	1	2	2	3	2	1	2	2	2	1	1	2	2	2	1	1	1	2	1	2	1	1	2	1	2	2	2	1	1	1	2	2	1	1	0	18
2	2	2	4	2	2	3	1	2	2	1	1	2	2	2	2	1	1	1	1	1	2	2	2	2	3	1	2	2	4	5	4	1	2	4	4	2	3	2	5	2	2	2	2	5	1	3	2	0	18
3	1	1	2	1	1	1	1	1	1	1	1	1	1	1	2	1	1	1	1	1	1	1	1	1	3	1	1	1	4	1	2	4	1	1	2	1	1	4	2	1	2	1	5	1	1	1	4	0	18
3	2	2	3	2	2	2	2	2	1	2	3	3	2	3	3	2	2	2	2	2	2	3	2	3	3	2	2	3	4	2	2	2	2	2	2	2	2	2	2	2	2	3	2	3	2	2	4	0	18
2	3	2	3	3	1	3	2	1	1	2	2	2	3	4	4	3	3	3	1	2	1	3	1	1	2	1	2	2	3	2	2	1	2	3	2	2	2	2	2	3	4	2	1	1	2	2	2	0	18
3	3	1	4	4	1	3	4	4	1	2	2	3	3	3	3	2	4	1	1	1	2	1	2	2	4	3	1	5	4	1	2	2	2	1	2	2	1	2	2	1	1	1	1	2	1	1	1	0	18
2	3	1	3	3	1	3	2	2	2	1	1	4	2	2	4	3	2	1	2	2	2	2	1	2	3	2	3	2	3	2	2	2	1	1	1	1	2	1	4	1	4	3	4	4	1	2	1	0	18
2	1	2	2	3	2	2	2	1	1	3	1	4	2	1	3	2	1	2	2	3	2	2	1	2	1	1	2	3	2	1	2	1	2	1	2	2	2	3	1	1	2	3	1	2	2	2	3	0	18
2	2	2	3	3	1	2	3	3	2	3	1	3	2	2	3	3	3	2	1	3	3	2	3	2	4	2	3	2	4	4	1	2	4	4	2	4	1	3	4	3	4	3	3	3	3	3	4	0	18
2	2	2	3	3	2	2	3	3	3	2	3	1	1	3	1	2	3	2	2	2	2	2	3	2	3	3	3	3	4	2	2	2	3	2	4	4	2	3	4	3	4	3	2	4	2	2	2	0	18
1	2	2	3	3	1	1	4	2	1	1	1	1	1	2	3	1	2	1	1	2	1	1	1	1	2	1	1	1	1	1	1	3	1	1	3	1	1	1	2	1	1	1	3	1	1	1	1	0	18
1	4	1	3	2	2	3	1	3	1	2	2	2	2	2	3	3	2	1	1	4	3	2	1	2	3	2	2	2	1	2	2	1	3	1	2	2	2	1	1	2	2	1	1	2	1	2	2	0	18
1	4	2	4	3	2	3	3	3	1	1	1	2	2	3	3	1	3	1	2	4	2	3	2	2	4	2	4	4	4	3	3	3	2	2	2	2	1	2	2	3	1	1	4	2	1	2	3	0	18
1	3	2	2	3	2	3	1	1	1	2	1	3	2	2	3	3	2	2	1	1	2	3	1	2	2	1	2	4	2	1	2	2	2	3	2	4	1	2	2	2	2	2	1	2	2	2	1	0	18
1	3	1	3	1	1	1	2	1	1	3	1	1	2	1	3	2	3	1	1	1	3	2	1	2	3	1	1	2	1	4	2	1	1	4	1	2	1	2	4	1	2	3	2	1	1	1	4	0	18
4	1	1	1	1	1	1	1	1	1	1	1	1	1	1	3	1	1	1	1	1	3	1	1	1	1	1	1	1	4	1	2	1	1	1	1	1	1	4	2	1	1	1	1	4	2	1	4	0	18
1	2	1	2	3	2	2	2	1	2	2	2	1	2	1	2	3	2	2	2	3	2	2	1	1	2	1	2	2	3	1	2	1	1	1	2	1	2	2	1	1	2	2	4	1	1	1	2	0	18
1	4	1	4	1	1	1	1	3	1	1	1	1	1	4	1	1	1	1	1	1	1	1	2	1	4	2	4	2	4	1	2	4	2	2	4	2	2	4	2	2	2	4	5	2	1	2	2	0	18
3	3	2	3	1	1	2	3	3	1	2	1	3	1	2	3	3	3	1	1	1	2	1	2	2	3	2	1	4	4	1	2	2	2	1	1	4	1	2	1	1	1	2	2	3	1	1	1	0	18
2	2	1	2	2	1	1	2	1	2	2	3	2	2	2	2	2	2	2	2	2	1	2	2	2	3	2	2	2	2	1	2	2	2	1	2	2	1	1	1	1	1	3	2	1	2	2	2	0	18
3	2	2	3	2	1	3	3	3	3	4	2	2	2	2	3	2	4	3	2	3	3	2	2	2	4	1	2	2	3	1	3	2	2	1	2	1	5	2	3	1	3	1	2	1	1	1	4	0	18
3	2	2	2	3	3	1	2	2	1	3	1	1	2	1	1	1	2	1	1	3	1	2	1	3	1	1	1	4	4	1	5	4	1	1	2	3	2	2	5	1	1	3	2	4	4	4	4	0	18
2	3	2	3	3	2	3	2	3	3	2	2	3	2	4	3	3	2	3	2	3	3	3	2	2	4	2	3	4	4	3	5	1	4	3	1	4	2	2	5	4	3	4	5	5	1	1	1	0	18
1	2	3	3	4	1	2	2	2	1	4	1	2	1	2	3	3	1	1	2	3	3	2	1	3	3	1	1	5	5	3	4	1	2	1	4	5	2	2	2	4	1	2	3	5	1	2	5	0	18
3	2	1	4	3	1	2	2	2	2	2	1	1	2	1	3	3	2	2	2	2	1	2	1	2	2	1	2	2	2	1	4	3	2	4	2	2	3	2	2	1	1	3	3	4	2	3	2	0	18
3	2	3	3	3	2	3	3	4	3	3	3	2	2	4	3	3	3	3	3	2	2	2	3	2	3	3	2	4	3	3	4	3	5	3	3	4	2	4	3	4	3	2	2	5	4	3	3	0	18
1	3	2	3	3	1	1	4	2	1	2	2	1	2	3	3	3	3	2	2	2	1	2	1	1	4	2	2	1	1	1	2	2	2	4	2	1	1	1	4	1	1	2	4	4	2	2	2	0	18
3	3	2	4	2	1	2	2	2	2	2	2	1	1	2	3	3	3	2	2	3	2	1	1	2	3	2	1	4	2	3	2	4	3	4	2	4	2	2	1	4	1	2	2	1	1	1	1	0	18
1	2	2	3	1	3	1	2	1	1	1	1	1	2	1	1	1	2	1	1	1	2	2	1	1	1	1	1	2	2	1	2	2	1	1	3	1	2	2	2	1	2	1	4	1	1	2	3	0	18
1	3	2	2	1	2	1	2	3	1	3	1	1	2	2	1	2	2	2	2	1	1	2	1	2	3	2	4	2	4	1	2	2	1	1	4	1	1	4	1	1	2	1	4	4	2	2	3	0	18
2	3	1	4	1	1	1	4	2	1	4	2	3	2	1	3	3	3	1	1	2	1	3	1	2	4	2	2	4	2	1	1	1	2	4	1	4	1	1	1	1	4	2	1	1	2	1	4	0	18
2	3	3	2	3	2	1	2	2	2	3	2	1	2	2	3	3	2	2	2	2	2	4	2	2	3	1	1	3	4	2	4	2	4	2	2	3	2	4	4	2	1	5	4	4	2	2	3	0	18
2	3	1	3	4	1	2	2	2	2	2	2	2	2	2	4	3	1	2	3	2	4	2	2	2	3	1	1	2	2	2	2	2	1	2	4	2	2	4	2	2	2	4	2	4	1	2	1	0	18
3	4	2	4	1	1	1	3	2	3	2	1	1	2	2	2	4	2	2	3	2	1	1	1	3	2	1	2	3	2	1	2	2	4	1	2	1	1	2	1	1	4	1	5	2	1	1	1	0	18
3	4	2	3	1	1	1	2	2	2	2	1	1	2	2	2	4	2	2	2	2	2	1	2	3	3	1	2	1	3	1	2	4	4	1	1	3	1	2	1	2	5	1	5	2	1	2	1	0	18
2	2	1	1	1	1	1	2	3	2	3	1	1	1	2	2	1	2	2	1	2	1	2	2	1	3	2	1	2	4	1	4	4	1	2	4	2	2	2	4	3	1	2	5	5	2	4	2	0	18
4	3	1	4	2	1	4	3	4	2	1	1	1	2	4	2	4	4	1	3	4	1	2	4	4	4	2	1	5	5	2	4	4	4	4	1	5	2	5	1	5	3	2	1	1	2	4	2	0	18
2	3	2	3	3	2	2	2	2	2	2	1	2	2	2	3	3	2	2	2	2	1	2	2	2	2	1	2	1	1	1	2	2	1	3	2	2	2	2	3	2	2	2	3	4	2	2	3	0	18
2	3	4	3	1	1	2	1	2	3	3	1	1	1	2	2	2	1	2	1	3	1	2	1	1	3	2	2	2	2	1	1	3	1	1	1	2	1	1	2	1	1	1	2	1	1	1	1	0	18
3	3	3	2	3	2	2	2	3	2	3	2	3	2	2	3	2	2	3	2	2	2	1	3	2	3	3	2	2	4	1	4	2	2	1	1	2	3	3	4	2	2	2	1	5	2	3	4	0	18
2	3	1	1	2	1	1	3	1	1	2	1	1	1	1	1	3	2	2	2	2	1	2	1	1	3	1	2	1	1	1	1	2	1	1	1	2	1	1	1	1	1	3	1	1	2	1	1	0	18
3	3	2	2	1	2	1	2	2	2	3	1	1	2	2	2	3	2	2	2	2	1	1	2	2	3	2	3	2	2	4	2	2	2	4	2	2	1	2	1	2	4	1	2	2	2	2	2	0	18
2	2	2	3	2	2	3	3	2	2	1	2	3	2	2	3	1	2	1	2	2	1	2	2	2	3	2	3	2	4	1	3	2	2	2	3	2	3	4	4	2	2	4	2	3	3	3	3	0	18
3	2	1	3	2	1	1	2	1	1	2	1	1	1	1	3	3	1	1	1	2	1	1	1	1	2	1	1	1	1	1	2	2	1	1	1	1	2	2	1	1	1	2	2	3	1	2	2	0	18
2	3	2	3	3	2	2	2	2	2	2	1	1	2	1	3	3	2	3	2	2	1	2	2	2	2	1	2	2	2	1	3	2	2	2	1	2	2	2	3	1	2	2	3	4	2	2	3	0	18
2	3	2	1	1	1	1	2	3	3	3	2	1	1	3	2	1	2	1	1	1	2	2	2	1	3	2	3	1	1	1	2	2	1	1	1	1	2	1	1	1	1	1	1	1	2	2	1	0	18
2	4	2	4	2	2	1	2	4	2	2	2	1	2	4	2	4	2	3	2	2	1	3	2	3	4	2	3	4	3	2	3	2	4	4	2	4	1	2	2	2	4	2	2	5	1	2	2	0	18
2	3	3	2	3	3	2	2	2	2	3	2	2	2	2	2	2	2	3	2	2	2	2	2	2	3	2	3	2	2	1	2	3	1	1	4	2	2	2	2	2	2	2	2	2	2	3	2	0	18
2	2	1	3	3	2	2	2	3	3	3	1	1	1	3	3	3	2	1	2	3	1	1	2	2	3	3	2	4	5	3	4	2	4	4	2	5	2	4	2	4	2	1	2	4	1	2	2	0	18
2	1	2	2	1	1	1	2	1	1	2	1	1	1	1	3	2	1	2	2	2	2	1	2	2	3	2	1	2	1	3	2	2	2	2	1	2	1	1	1	1	1	2	2	1	1	2	4	0	18
2	3	1	2	1	1	1	1	2	1	1	2	2	1	2	1	3	3	2	2	2	2	1	1	2	3	2	1	4	2	4	2	4	4	4	4	4	1	4	2	4	4	5	2	5	2	2	1	0	18
1	2	1	3	4	1	2	1	1	2	4	1	2	1	1	3	2	1	1	1	2	3	2	1	1	3	1	2	4	5	3	4	1	2	1	4	2	1	4	4	1	1	2	1	4	1	3	4	0	18
3	3	1	3	2	1	2	2	3	3	2	2	2	2	3	2	2	2	2	2	2	2	2	2	2	3	2	4	2	4	1	3	2	3	2	2	4	1	3	2	3	2	2	2	4	2	2	2	0	18
2	3	3	4	3	1	3	4	3	2	4	1	2	1	2	3	3	3	1	1	3	4	3	2	2	3	2	3	2	4	4	4	2	2	4	2	4	1	2	1	2	2	2	2	1	2	2	1	0	18
3	2	2	2	3	2	2	2	2	2	2	2	1	3	1	3	3	3	3	2	3	1	2	2	2	3	1	1	2	2	1	2	2	4	1	2	2	1	2	1	2	2	3	3	2	2	1	4	0	18
1	2	1	2	2	1	2	1	2	1	2	1	2	1	2	2	2	2	2	1	2	2	1	1	2	2	1	1	2	2	2	2	2	2	2	2	2	1	2	2	2	2	2	1	1	1	1	2	0	18
1	2	2	2	2	2	2	2	2	3	1	2	1	2	4	3	3	2	2	1	3	3	1	4	2	4	3	2	4	5	1	4	4	3	4	3	4	1	2	3	4	4	4	3	5	1	2	2	0	18
1	3	2	2	1	2	1	2	1	1	3	1	1	1	1	2	2	3	1	2	3	1	1	1	1	1	1	2	2	3	1	2	2	1	1	1	2	1	2	4	2	3	1	3	4	2	1	2	0	18
3	2	2	3	2	1	2	2	2	3	1	2	1	2	2	2	2	3	2	2	3	3	1	2	2	3	2	3	2	2	3	2	3	3	2	3	3	1	2	2	3	2	2	3	2	1	2	3	0	18
2	2	2	2	3	2	2	2	2	2	3	2	2	2	3	3	2	2	2	2	2	2	2	2	2	3	2	3	3	2	1	3	3	2	2	2	3	2	3	3	2	3	3	3	2	2	2	3	0	18
3	3	2	3	4	1	2	2	4	3	2	3	3	2	4	4	3	2	3	2	4	2	3	2	2	4	1	2	4	4	5	5	2	4	3	2	5	3	5	5	5	4	3	1	4	3	3	4	0	18
1	2	1	3	4	1	1	1	1	1	2	1	1	2	1	2	3	2	1	1	1	2	2	1	2	1	1	1	2	1	1	1	2	2	1	3	2	1	2	1	1	1	2	1	1	2	2	2	0	18
2	4	2	2	3	3	3	1	2	1	2	2	3	2	2	2	4	2	3	1	2	2	2	2	2	2	2	3	2	2	2	2	2	2	2	2	4	2	2	2	3	2	2	2	4	2	3	2	0	18
1	4	1	3	3	2	1	3	4	3	2	2	2	3	4	2	2	3	2	2	3	1	2	2	3	4	3	3	4	4	1	4	1	2	1	1	5	2	4	1	4	4	4	4	5	2	1	4	0	18
2	3	3	1	1	3	1	2	2	1	4	2	1	2	2	1	2	2	1	1	1	1	4	1	2	3	2	2	3	2	1	3	3	2	1	3	2	2	5	5	2	2	5	4	5	1	2	3	0	18
1	4	2	3	1	2	2	3	2	1	2	1	1	2	2	2	4	2	2	1	3	2	1	1	1	2	1	1	2	4	2	4	4	1	2	1	4	1	1	1	4	2	2	2	1	5	4	4	0	18
2	2	1	3	2	2	2	3	1	2	2	2	2	2	1	2	1	2	1	1	2	2	3	1	2	3	1	2	2	1	1	2	2	2	2	2	2	1	2	4	1	2	2	3	3	1	1	3	0	18
1	1	1	2	1	1	1	1	2	1	3	1	1	1	3	1	3	2	2	2	2	1	2	1	1	3	2	2	1	1	1	1	2	1	1	2	2	1	3	1	1	1	1	3	4	2	1	2	0	18
2	2	1	2	1	1	1	2	3	2	1	2	1	2	2	1	2	3	2	2	2	1	2	2	2	3	2	2	3	2	2	2	3	4	2	3	2	2	3	2	2	2	3	4	4	3	3	2	0	18
2	2	1	3	2	1	1	1	1	1	1	2	2	1	2	3	2	2	1	1	3	1	2	1	1	3	2	2	4	5	2	4	4	2	2	2	3	2	3	2	3	4	4	4	3	2	3	4	0	18
3	2	1	3	3	1	1	2	2	1	4	2	1	1	2	2	2	2	1	1	2	1	1	2	1	4	2	4	2	2	1	2	2	2	1	2	1	1	1	1	1	2	2	2	2	2	2	2	0	18
2	2	2	3	2	2	1	1	2	1	2	1	1	2	1	3	2	2	3	1	3	1	2	1	2	2	1	2	1	2	1	2	1	1	1	5	1	1	1	1	1	1	1	2	1	3	1	2	0	18
2	2	1	2	1	1	1	1	2	1	1	2	1	1	1	1	1	1	1	2	1	1	1	1	1	2	1	1	2	2	1	2	2	1	1	1	1	2	1	3	1	2	2	1	3	1	2	2	0	18
2	2	2	3	1	2	2	2	2	1	3	1	2	1	2	3	2	2	2	1	3	2	2	1	2	3	2	3	3	2	2	3	2	4	3	2	4	2	2	2	3	2	2	2	3	2	1	4	0	18
2	3	1	2	4	1	1	1	3	1	3	2	1	1	2	3	1	1	1	2	1	1	1	1	1	4	2	4	1	4	1	2	4	1	1	2	1	1	2	1	2	1	1	5	2	1	2	5	0	18
2	2	1	2	1	2	1	1	2	2	1	1	2	1	2	2	2	1	2	1	2	1	2	1	1	2	1	4	1	2	1	1	1	2	1	1	2	1	1	5	2	2	1	1	5	1	1	5	0	18
4	4	3	3	1	2	1	2	4	3	3	4	1	2	3	2	3	3	4	3	3	1	3	4	2	4	3	3	4	4	3	4	1	4	2	1	4	3	4	3	4	4	4	2	5	3	5	5	0	18
2	2	1	2	1	1	1	3	2	1	2	2	1	1	1	1	2	2	1	2	2	1	2	1	2	3	1	2	2	2	1	2	2	2	2	4	2	2	1	2	2	2	3	2	2	2	3	2	0	18
4	2	2	4	2	2	3	2	3	2	3	2	1	2	4	3	2	3	1	2	3	1	1	1	2	3	1	2	4	4	1	5	2	5	3	3	4	1	3	4	4	5	3	4	5	1	1	2	0	18
2	3	2	4	2	2	2	2	1	1	3	1	2	2	2	2	2	2	1	2	2	2	2	1	2	3	2	3	5	4	2	4	2	2	2	4	4	2	5	3	2	2	2	2	5	1	2	2	0	18
2	3	1	3	1	2	1	2	2	2	1	2	1	1	2	1	1	2	2	2	1	1	2	2	2	3	2	2	2	2	4	2	3	2	1	4	4	1	2	3	1	1	1	2	5	5	2	1	0	18
1	3	2	1	2	2	1	1	1	1	3	1	1	2	1	2	2	2	1	1	1	1	3	1	1	2	1	1	1	2	1	1	3	1	1	2	1	2	1	1	1	1	3	1	1	2	2	3	0	18
2	3	2	2	1	1	1	1	3	4	1	1	1	1	3	1	1	1	1	1	2	1	1	3	1	3	3	3	4	4	4	4	2	2	3	4	4	3	4	5	5	2	2	2	5	1	2	5	0	18
2	3	2	3	3	1	3	2	2	2	2	1	2	3	2	3	2	2	1	2	2	2	2	2	2	3	2	2	3	4	2	2	3	4	3	4	4	2	4	3	3	2	2	3	2	1	3	2	0	18
2	3	1	3	2	1	1	2	1	2	1	2	2	1	1	3	3	3	3	1	3	2	1	1	1	2	1	1	1	2	1	2	2	1	1	2	3	1	2	1	1	2	2	1	2	3	1	1	0	18
1	1	1	2	3	1	1	1	2	1	1	1	1	1	1	2	1	1	2	1	1	1	1	1	1	3	1	1	1	1	1	1	2	1	1	3	2	1	1	1	1	1	1	1	1	1	2	1	0	18
2	3	2	2	2	2	1	2	2	1	1	2	1	2	2	3	2	2	1	1	2	1	2	1	2	3	2	2	2	2	1	2	2	2	2	4	3	2	4	4	2	2	2	2	4	2	2	2	0	18
2	4	4	2	4	2	3	2	2	1	4	1	3	2	2	4	3	2	2	2	3	3	2	1	2	3	2	4	2	3	2	2	2	2	2	2	2	2	2	2	2	4	4	4	4	2	4	4	0	18
1	3	3	3	4	3	2	2	3	1	4	2	2	3	3	3	3	2	2	3	3	2	3	2	3	3	3	3	4	4	1	4	2	3	1	3	2	3	2	1	4	2	2	4	2	2	3	2	0	18
2	2	2	2	1	2	1	2	2	1	2	1	1	2	2	1	1	2	2	2	2	1	2	2	2	2	2	1	1	2	1	2	2	1	1	1	1	2	1	1	1	1	2	3	2	1	2	1	0	18
1	2	2	2	2	2	1	1	1	1	2	1	1	2	1	2	2	3	1	1	2	2	2	1	2	2	1	2	4	4	1	4	3	4	2	4	2	3	4	5	4	4	4	2	4	1	2	2	0	18
1	3	2	2	1	2	1	2	2	1	3	2	1	2	2	1	2	2	3	1	2	1	2	1	2	3	2	2	2	2	1	1	2	1	1	1	2	1	1	1	1	1	1	3	2	1	1	2	0	18
2	3	2	2	2	2	3	1	3	4	2	2	1	1	3	2	3	2	2	1	1	3	2	2	1	3	2	2	2	2	4	2	2	2	4	3	2	1	2	3	3	2	1	3	4	1	1	2	0	18
2	2	2	3	2	2	2	2	3	2	2	2	2	2	3	2	2	3	2	3	3	2	3	2	3	3	2	2	2	4	2	3	2	2	3	2	4	2	3	2	3	2	3	4	4	2	2	2	0	18
2	2	1	1	3	1	3	1	2	4	1	1	3	1	3	4	4	1	1	2	1	4	1	1	3	1	1	1	1	1	3	1	1	3	1	1	1	1	1	3	3	1	2	1	5	1	1	3	0	18
1	2	1	2	1	1	1	3	2	1	2	2	1	1	1	1	2	2	1	1	2	2	1	1	2	3	1	2	2	2	1	2	3	2	2	4	2	2	1	2	1	2	3	2	2	1	3	2	0	18
3	2	1	4	3	1	3	1	3	3	1	3	2	2	1	2	3	3	1	2	3	3	2	3	2	4	2	1	3	2	2	5	2	2	5	1	4	1	2	1	3	2	1	4	5	1	2	2	0	18
3	3	3	2	3	1	3	3	4	3	3	3	3	3	4	3	3	3	3	3	3	2	3	3	3	4	3	4	4	5	3	4	4	4	5	4	4	1	4	3	5	2	4	3	4	2	4	4	0	18
3	2	2	2	4	2	2	1	2	3	3	1	2	2	2	3	4	2	2	1	2	2	1	2	1	2	1	1	2	2	1	1	1	2	4	1	4	1	1	1	1	2	2	1	1	1	1	1	0	18
2	2	1	2	1	1	1	1	2	2	1	2	1	1	3	2	2	1	3	1	3	1	1	1	2	3	2	1	5	5	1	4	1	5	4	1	4	1	2	5	2	1	3	3	5	2	1	2	0	18
4	3	1	2	4	2	1	4	4	4	3	3	1	1	4	4	4	2	3	1	1	3	4	3	1	3	4	4	1	5	2	2	1	2	1	1	1	1	4	3	1	1	2	1	2	1	2	5	0	18
2	1	2	4	1	1	1	3	3	2	2	2	1	1	2	3	1	2	2	2	2	1	2	2	2	3	1	1	2	2	1	2	2	2	1	1	2	1	2	3	2	4	3	4	2	2	2	1	0	18
3	3	1	3	1	1	2	3	2	3	2	2	2	1	2	2	4	2	1	2	3	1	1	1	1	3	2	4	4	5	3	2	2	2	4	1	5	1	4	3	2	4	2	3	2	1	1	1	0	18
2	1	2	4	3	2	1	2	1	2	1	2	1	1	1	3	2	2	1	1	2	1	2	1	2	2	1	1	2	4	3	2	2	2	1	2	3	1	2	3	1	1	2	4	4	1	1	2	0	18
2	3	1	4	4	2	3	3	3	2	3	3	3	2	3	4	3	2	3	2	3	2	3	2	2	4	3	3	3	5	3	4	2	3	3	2	4	1	4	3	3	2	4	2	5	4	3	2	0	18
3	3	1	3	2	1	3	2	3	4	3	2	1	1	2	2	3	2	4	1	2	3	1	3	1	4	3	2	1	2	1	2	2	1	1	2	1	1	2	4	4	1	2	2	5	1	1	4	0	18
2	3	1	3	2	2	2	3	2	2	2	2	1	2	2	3	3	3	1	2	2	2	2	2	2	3	1	2	4	2	1	4	2	1	4	2	2	1	4	1	1	4	4	2	1	2	2	2	0	18
3	3	1	4	3	2	2	3	3	4	2	2	4	2	3	4	2	2	2	3	1	2	3	2	3	4	3	1	4	5	4	4	1	5	4	5	4	2	3	4	3	4	5	1	4	2	2	3	0	18
2	2	2	2	2	2	1	2	2	2	3	1	2	2	2	3	2	2	2	2	2	1	3	2	2	3	1	2	2	4	3	4	2	2	3	1	2	2	2	4	2	2	3	2	2	2	3	1	0	18
2	3	1	2	1	1	2	2	1	1	2	1	2	1	3	2	2	1	2	2	1	1	1	2	1	3	1	2	2	2	1	2	4	1	2	3	2	2	1	1	1	1	2	3	2	2	2	3	0	18
2	3	1	3	1	1	1	1	2	1	2	1	1	2	1	1	3	1	2	2	2	1	3	1	2	1	1	1	2	2	1	1	3	2	1	4	1	1	1	2	1	1	1	2	1	3	3	2	0	18
1	3	1	4	1	1	3	1	1	2	3	1	2	2	2	1	4	2	2	2	3	1	2	1	2	3	1	1	3	2	1	2	4	4	2	2	2	1	2	1	2	1	1	3	4	1	3	2	0	18
2	3	2	2	3	2	2	1	3	1	2	2	2	2	2	3	2	1	1	2	2	2	2	1	2	3	2	2	4	4	1	3	2	4	2	3	4	1	4	3	2	2	2	1	2	2	2	2	0	18
2	3	1	1	2	1	1	1	1	1	1	1	2	1	1	2	2	1	2	1	1	1	1	1	1	3	1	1	1	1	2	1	1	1	1	2	2	1	1	2	2	2	2	2	1	1	1	4	0	18
3	3	2	2	3	1	2	2	3	3	3	2	3	2	2	3	2	3	3	2	2	3	2	2	2	3	2	3	2	3	3	3	2	2	2	2	3	2	2	2	2	2	3	2	2	2	2	2	0	18
2	3	1	4	1	1	3	3	2	2	2	1	3	1	2	4	3	2	2	2	2	2	3	1	2	2	1	2	4	4	3	4	2	3	3	3	4	1	3	3	2	2	3	3	4	2	1	3	0	18
4	3	2	4	1	2	1	2	4	3	1	3	1	1	3	2	4	4	2	1	4	2	2	2	1	4	3	3	5	5	5	5	1	5	5	3	5	1	4	3	5	5	2	2	5	1	1	1	0	18
3	3	2	2	2	2	2	3	3	3	1	2	1	2	3	3	2	2	3	3	2	2	4	2	2	3	2	2	2	2	1	2	2	2	1	1	2	1	2	1	1	1	2	4	2	2	2	2	0	18
4	3	3	3	4	1	3	1	1	2	2	1	2	2	1	3	4	4	2	2	4	3	1	1	2	3	1	1	2	4	4	3	1	4	4	1	4	1	1	4	4	2	4	5	5	1	4	2	0	18
3	3	4	3	3	2	1	2	4	3	2	3	2	2	4	3	3	2	3	1	2	1	3	2	2	4	3	2	2	4	1	3	2	2	1	1	1	2	3	3	5	4	2	2	2	2	1	5	0	18
3	3	1	3	2	1	2	1	3	1	1	3	2	1	1	4	3	1	2	1	1	2	1	2	1	4	2	1	2	2	2	2	3	1	2	1	4	1	4	4	4	2	3	3	5	2	2	2	0	18
2	3	2	2	2	2	1	2	2	1	2	1	2	2	2	2	2	3	1	2	2	2	3	1	3	3	1	2	2	3	1	1	1	2	1	3	3	1	1	1	3	2	3	3	3	2	2	2	0	18
2	3	3	4	1	4	1	2	2	1	3	2	2	2	2	2	2	4	4	2	3	1	3	2	2	3	1	2	4	4	3	2	2	2	2	2	4	1	2	4	4	2	2	4	4	2	2	5	0	18
3	3	2	3	4	3	2	2	2	1	3	2	4	1	2	4	2	2	2	1	2	2	2	1	2	3	2	1	2	2	1	2	2	3	4	4	4	1	2	1	3	2	3	2	2	2	2	3	0	18
2	3	3	2	3	1	2	3	3	2	4	3	1	2	4	2	2	2	3	2	2	1	3	2	3	4	3	4	4	4	2	4	2	4	2	2	4	4	4	1	2	2	2	4	4	2	5	4	0	18
2	3	3	2	1	3	1	2	3	2	3	2	1	2	2	1	3	2	3	2	2	1	2	1	2	3	2	3	2	2	2	2	2	2	2	3	2	1	2	2	2	1	3	3	1	2	2	2	0	18
2	3	1	4	2	3	2	2	2	2	2	2	2	1	2	3	4	2	3	2	3	1	2	2	2	3	2	2	3	5	2	4	1	3	2	3	4	2	2	4	4	4	4	3	5	2	2	1	0	18
3	3	1	3	4	1	1	3	3	4	2	3	2	2	2	1	3	3	3	2	3	1	2	3	2	3	2	2	2	3	1	2	2	1	1	2	1	2	2	2	1	1	1	4	2	1	2	1	0	18
3	3	2	3	2	2	1	2	3	3	4	1	1	1	2	1	2	3	3	2	2	1	2	2	2	3	2	3	1	3	4	3	2	1	1	2	1	2	3	3	4	1	2	3	3	2	4	3	0	18
3	2	4	3	2	3	1	3	2	2	2	2	2	2	1	2	2	3	2	2	2	2	2	2	2	3	1	3	4	4	4	4	2	4	4	2	4	2	3	4	4	3	3	2	4	2	3	2	0	18
2	4	2	3	4	2	4	1	4	3	2	2	4	2	3	4	3	2	3	1	2	4	3	3	2	4	4	2	2	4	2	4	2	4	4	1	4	2	2	4	4	1	4	2	5	2	4	2	0	18
1	3	3	1	2	2	1	3	4	2	3	3	3	2	3	3	2	1	1	2	4	1	2	2	2	4	1	2	2	2	2	2	2	1	4	2	4	1	4	3	2	2	1	1	4	2	1	1	0	18
1	3	1	2	1	1	1	2	3	2	2	1	2	2	3	2	1	3	1	2	3	1	3	1	2	3	2	2	4	3	1	2	2	1	1	1	1	1	2	1	1	1	2	4	1	2	1	1	0	18
3	2	2	3	3	2	1	2	3	3	3	2	1	2	3	2	2	2	2	2	2	1	2	3	2	4	3	3	2	4	3	4	2	2	2	2	2	2	2	4	4	1	3	4	4	3	4	2	0	18
3	2	1	4	1	1	2	1	2	1	4	1	1	2	2	3	2	3	1	2	4	2	3	1	3	3	1	3	4	5	1	4	4	4	1	4	4	1	2	1	2	2	1	2	4	2	1	2	0	18
2	3	4	2	3	1	2	2	2	2	2	3	2	2	2	3	2	1	3	3	3	3	1	2	2	3	2	2	4	4	3	4	2	1	2	4	5	1	4	2	4	4	2	2	4	1	2	1	0	18
2	3	2	2	1	3	1	2	2	2	2	2	1	2	2	1	2	2	2	2	2	1	2	2	2	3	2	2	2	2	2	1	2	2	2	4	4	1	4	1	2	3	2	3	1	2	1	2	0	18
2	4	1	3	1	1	1	3	2	3	1	1	2	2	1	1	4	4	4	2	2	3	3	1	2	3	1	4	2	2	1	2	2	2	1	1	2	1	2	1	1	4	5	5	2	4	1	2	0	18
2	2	2	3	1	2	1	2	2	2	2	2	1	3	2	2	2	2	1	2	2	2	2	2	2	3	2	2	3	4	2	4	1	2	2	2	4	1	4	3	3	3	2	2	2	2	1	5	0	18
3	3	2	3	2	2	1	2	2	1	3	1	2	2	2	3	3	3	3	2	2	1	2	1	2	4	2	2	2	4	2	4	2	2	3	2	4	2	4	4	4	4	3	4	5	2	2	4	0	18
2	3	1	3	3	2	1	3	3	2	4	2	2	3	1	3	2	2	3	2	1	1	3	2	2	3	2	2	2	4	1	2	2	4	4	2	4	1	2	3	2	2	4	5	4	1	2	2	0	18
2	2	1	3	4	2	2	1	1	1	2	1	3	2	1	3	1	2	1	1	1	2	2	1	2	3	1	2	2	3	1	2	2	2	3	4	3	1	4	2	2	1	3	2	2	1	2	2	0	18
2	3	2	3	1	2	2	2	2	3	2	1	1	2	2	3	2	2	2	2	2	2	2	2	2	2	2	3	3	2	1	3	4	2	2	2	2	2	2	3	2	2	4	4	4	2	2	3	0	18
3	3	1	4	3	1	3	2	4	4	1	3	3	3	3	3	1	1	1	2	3	2	3	4	3	4	3	1	4	4	3	4	2	4	4	4	4	4	3	4	5	4	2	1	5	2	3	3	0	18
4	2	2	3	2	2	1	3	2	1	3	2	2	2	1	2	1	3	2	3	3	2	2	1	2	2	1	3	2	2	1	2	3	2	1	2	1	1	2	1	1	2	3	5	2	2	3	1	0	18
3	3	1	1	3	2	1	3	2	1	2	2	1	2	2	3	1	3	2	1	2	1	1	1	2	3	1	1	3	4	1	3	4	2	1	4	2	2	2	2	2	1	3	1	4	2	2	2	0	18
2	2	3	3	2	3	3	2	4	3	3	2	3	2	3	3	3	3	2	2	2	3	3	3	2	3	3	2	4	4	3	4	3	4	4	4	4	3	4	5	5	5	4	3	4	4	2	4	0	18
3	3	2	3	3	2	2	3	4	4	2	3	2	2	4	3	3	3	3	2	3	2	3	3	3	2	3	3	1	4	1	3	3	1	2	2	2	2	2	2	2	2	3	4	3	2	3	4	0	18
1	1	1	1	1	1	1	1	1	3	1	1	1	1	1	1	1	1	1	1	1	1	1	1	1	3	1	1	1	3	1	2	5	1	1	1	1	2	1	4	1	1	1	5	4	1	4	1	0	18
1	3	3	1	1	2	1	2	2	1	3	2	1	2	2	3	3	2	2	1	2	1	3	1	2	3	2	1	2	2	1	2	1	3	2	1	2	2	4	1	1	2	3	3	2	2	2	3	0	18
2	1	1	1	1	2	1	2	2	1	3	1	1	2	2	1	1	1	2	2	1	1	2	2	2	3	2	3	1	3	1	2	2	1	1	2	2	2	1	4	1	1	2	3	2	2	2	2	0	18
3	3	2	2	3	2	1	2	2	1	2	2	1	1	3	2	2	2	1	1	2	2	3	2	2	3	2	2	4	4	1	3	3	2	4	2	4	1	2	3	3	4	4	4	4	2	4	3	0	18
1	2	2	2	4	2	3	1	2	1	3	2	3	2	2	3	3	2	2	2	2	3	2	2	2	3	1	2	2	2	1	2	2	2	1	1	1	2	2	1	1	4	2	2	4	2	2	2	0	18
2	4	1	4	1	1	3	1	3	2	1	1	1	1	2	3	3	1	3	1	2	1	3	2	1	4	2	1	4	2	4	2	3	1	4	4	4	2	4	2	4	4	1	1	4	1	1	1	0	18
2	3	2	2	1	2	1	2	2	2	3	2	1	2	2	2	1	2	2	2	2	1	2	2	2	3	2	2	4	4	1	4	4	2	1	3	4	2	2	4	2	2	1	3	5	2	2	2	0	18
3	2	1	3	3	1	1	2	3	2	2	1	1	1	3	2	1	2	1	4	4	2	1	2	1	3	2	3	4	4	4	4	2	2	2	2	2	1	4	4	2	4	3	3	2	2	2	2	0	18
2	2	1	3	2	2	2	2	2	2	1	1	2	3	3	2	2	2	2	1	2	2	2	2	1	3	2	1	1	2	2	3	1	2	2	1	2	1	3	2	3	2	1	2	2	2	1	1	0	18
2	4	1	2	3	1	3	1	1	2	4	1	1	3	2	2	4	1	1	4	2	1	4	1	4	3	1	3	4	5	1	5	5	1	1	5	5	2	5	5	4	3	5	5	4	2	2	1	0	18
2	2	2	3	1	2	2	2	3	1	4	1	1	2	2	2	3	3	3	2	3	1	2	2	2	3	2	1	2	3	4	4	2	4	4	2	4	1	2	3	2	4	2	2	3	2	1	3	0	18
4	1	1	4	3	1	2	1	3	2	2	1	2	1	4	3	2	2	2	1	2	2	1	3	1	3	2	2	2	2	1	1	1	1	1	2	4	1	4	4	4	2	1	2	5	1	1	1	0	18
2	2	2	2	2	3	2	2	1	1	2	2	2	2	2	2	1	1	1	2	2	2	3	1	2	2	2	2	4	3	1	2	4	1	1	2	2	1	2	1	1	1	2	4	1	1	1	2	0	18
2	3	3	2	1	2	1	3	2	1	3	2	1	2	2	1	3	3	3	3	2	1	2	2	2	3	2	2	2	4	4	4	2	2	2	2	2	4	2	3	2	3	2	2	4	2	2	2	0	18
3	3	3	3	2	3	1	2	3	2	3	2	3	2	3	4	3	2	3	1	1	3	3	2	4	4	2	2	4	4	1	4	1	4	1	1	4	2	4	3	4	4	2	4	5	2	1	3	0	18
3	3	2	3	2	2	2	2	2	1	1	4	2	2	2	2	3	3	2	2	3	2	2	2	2	3	2	2	2	3	2	3	2	4	2	2	4	2	3	2	2	3	2	4	4	2	2	2	0	18
3	3	2	3	2	2	2	2	2	2	2	2	2	2	2	2	3	2	2	2	3	2	2	2	2	2	2	2	3	4	2	3	2	4	2	2	4	2	3	2	2	4	2	4	4	2	2	2	0	18
2	3	1	2	3	1	2	2	3	2	3	2	3	3	2	2	3	2	2	2	2	3	2	2	3	3	2	1	4	4	2	3	3	2	2	2	4	2	2	2	1	2	2	2	2	1	3	3	0	18
2	2	2	2	2	2	1	1	2	1	2	2	3	2	2	3	2	2	1	2	3	1	2	2	2	3	2	2	2	4	3	4	2	2	3	2	4	1	2	5	2	2	2	1	5	2	2	1	0	18
2	3	1	2	2	1	2	2	2	1	1	1	2	1	2	3	3	2	1	2	2	1	2	1	2	3	2	1	2	4	1	2	1	5	2	2	3	1	4	5	2	3	1	2	2	1	1	2	0	18
2	3	1	3	2	1	4	1	2	1	1	2	2	1	3	4	3	3	2	1	3	1	1	1	1	4	1	1	2	2	3	1	1	1	2	1	2	1	1	1	2	2	1	3	2	1	1	1	0	18
3	2	2	2	1	2	2	2	3	2	2	2	1	1	3	2	2	3	2	2	3	2	2	2	2	3	2	1	3	2	1	2	1	2	2	2	3	2	3	2	2	2	2	3	2	2	1	1	0	18
1	3	4	2	1	2	1	2	2	1	1	2	1	2	2	1	1	2	1	2	2	1	2	1	2	3	2	1	2	2	1	2	2	2	1	2	2	1	1	1	1	4	2	4	2	1	1	3	0	18
2	3	2	2	2	2	1	3	3	2	3	2	1	2	2	3	2	3	2	2	4	2	2	2	2	3	2	2	2	2	1	2	2	2	2	2	2	2	4	2	2	1	2	2	1	1	2	1	0	18
2	2	1	2	2	1	2	2	2	4	2	2	1	1	1	3	3	2	2	1	2	1	2	2	1	3	2	2	1	1	1	2	2	1	1	1	1	1	1	1	1	2	1	4	2	1	1	2	0	18
1	3	2	2	1	2	1	1	1	2	1	1	1	2	3	1	2	3	3	2	2	2	2	1	2	3	1	2	2	2	1	3	4	2	2	1	2	2	2	1	2	2	3	3	1	2	5	1	0	18
2	3	2	3	3	3	3	3	3	1	3	1	2	2	2	1	3	3	1	2	3	1	1	2	1	3	2	2	2	3	1	3	2	1	2	3	4	1	3	5	3	4	3	4	5	1	3	1	0	18
3	3	2	3	2	1	2	2	4	3	2	2	2	2	3	3	3	2	3	2	2	3	2	4	2	4	3	3	4	4	2	4	1	4	5	2	5	2	4	4	5	3	4	5	5	4	4	2	0	18
1	2	2	3	2	3	2	2	2	1	2	1	2	2	2	3	3	2	1	1	3	2	2	2	2	3	3	2	2	2	2	2	2	2	4	1	2	2	2	1	2	1	3	5	1	2	2	3	0	18
1	2	2	2	1	1	1	1	1	1	2	1	2	1	2	2	2	2	2	1	2	2	2	1	2	3	1	2	2	2	1	2	4	1	2	2	2	1	2	2	2	1	2	2	3	2	2	2	0	18
1	2	1	2	2	1	1	1	1	1	1	1	1	1	1	2	3	1	2	4	1	1	1	1	1	1	2	1	2	2	1	1	2	1	1	1	1	1	1	1	1	1	1	4	1	1	2	1	0	18
3	3	3	3	2	2	2	2	3	3	1	1	1	1	2	1	3	2	2	1	3	1	1	3	1	3	3	4	2	3	1	2	2	4	1	4	4	1	2	2	3	2	1	1	2	1	2	1	0	18
4	4	4	4	1	4	1	4	4	4	2	2	1	1	4	1	4	4	4	1	4	1	1	4	1	4	4	1	1	1	1	2	5	1	1	1	1	2	4	1	1	1	1	4	5	4	3	1	0	18
4	4	4	4	1	4	1	4	4	4	4	1	1	4	4	1	1	4	4	1	4	1	1	4	1	4	4	1	1	1	1	2	3	1	1	1	1	1	3	1	1	1	1	5	4	3	5	1	0	18
2	2	1	3	3	1	3	1	1	3	1	2	3	1	2	3	2	2	2	2	2	3	2	2	1	2	2	2	2	2	2	3	2	3	3	3	2	2	2	2	2	3	2	3	2	2	2	4	0	18
2	2	1	3	2	1	4	1	2	3	2	1	3	1	3	4	2	4	2	1	4	2	2	1	1	4	2	1	4	5	2	4	4	5	4	5	4	2	2	4	4	5	2	4	2	1	2	4	0	18
1	3	2	2	4	1	1	2	2	2	1	1	1	2	2	3	1	2	1	3	4	1	2	2	2	4	3	2	5	4	4	4	3	4	4	4	4	4	1	4	4	1	2	2	5	1	2	1	0	18
[truncated: 2 more columns]
