# Supplementary material for: Emotion processing differences mediate the link between sex and autistic traits in young adulthood
Source: JCPP Adv. 2022 Aug 21;2(3):e12096. doi: 10.1002/jcv2.12096 (PMC10242897; doi:10.1002/jcv2.12096)
Supplement: Supplementary file 2 — Supplementary Material [file JCV2-2-e12096-s002.zip › SuppInfo_Analysis/SuppInfo_Study2.csv]

AQ1	AQ2	AQ3	AQ4	AQ5	AQ6	AQ7	AQ8	AQ9	AQ10	AQ11	AQ12	AQ13	AQ14	AQ15	AQ16	AQ17	AQ18	AQ19	AQ20	AQ21	AQ22	AQ23	AQ24	AQ25	AQ26	AQ27	AQ28	TAS1	TAS2	TAS6	TAS9	TAS11	TAS12	TAS13	TAS14	NFA1	NFA2	NFA3	NFA4	NFA5	NFA6	NFA7	NFA8	NFA9	NFA10	Sex	Age	Education	Autism
3	3	1	4	2	2	1	2	2	2	1	2	2	2	3	1	2	2	1	2	3	1	2	2	2	3	1	2	3	4	2	3	4	1	5	2	-1	-1	2	-1	-1	-2	-1	1	2	-2	0	20	2	56
2	2	2	1	4	3	3	4	4	1	2	3	2	2	3	2	2	2	2	3	3	3	2	3	4	1	4	4	4	2	4	4	2	4	2	2	0	0	-1	-1	3	2	-2	-1	1	0	1	18	1	73
2	3	2	3	3	1	2	2	3	2	2	2	3	2	3	3	2	2	2	2	2	3	3	2	2	3	2	3	4	4	4	4	4	4	4	4	2	-1	-1	0	-2	0	0	-2	-1	0	1	18	2	66
3	3	2	3	2	3	2	2	2	3	3	2	3	4	3	3	2	2	3	2	4	2	3	2	3	2	2	2	2	4	4	3	4	2	3	4	1	1	1	-1	-1	-1	1	2	2	1	1	18	2	72
2	3	2	2	4	2	3	3	4	2	3	3	3	2	4	3	3	3	2	2	2	4	2	2	3	4	3	3	2	4	4	5	4	4	5	2	-2	-1	1	-1	-1	1	-1	0	2	0	1	18	2	78
3	3	1	3	4	2	3	1	2	2	2	2	2	2	2	3	4	3	3	1	2	2	3	2	2	3	2	2	2	2	3	3	2	2	2	3	1	-1	-2	2	0	1	1	-1	2	0	1	18	2	66
3	3	3	3	3	4	1	1	3	2	3	2	4	2	4	4	2	1	2	2	2	3	4	2	3	4	1	3	4	5	5	3	4	5	5	5	-2	1	2	-1	2	-2	-1	2	3	-1	1	18	2	74
3	3	3	2	1	2	1	2	3	3	1	3	3	2	4	2	3	2	1	2	2	1	3	2	2	3	2	2	1	4	1	4	5	4	3	2	3	-2	2	2	1	2	2	2	2	2	1	18	1	63
2	3	1	4	2	2	2	3	2	2	2	3	3	3	3	2	2	1	2	3	4	2	1	2	3	3	2	3	4	3	2	2	4	2	4	4	-1	2	3	-1	1	1	1	1	2	-1	0	18	2	67
3	3	2	1	2	2	2	3	2	1	3	3	2	2	1	1	4	3	2	2	2	1	3	2	3	3	1	2	3	4	3	3	4	4	3	2	-1	0	1	1	1	-1	-1	0	0	0	1	18	2	61
3	3	4	2	3	4	3	3	4	3	1	2	3	2	3	3	3	2	3	3	3	3	3	2	2	4	3	2	4	4	4	4	3	2	3	4	0	1	2	1	2	0	0	1	2	0	1	18	2	79
3	2	1	2	4	2	3	1	1	2	2	2	4	2	2	4	1	1	1	2	2	3	3	1	3	2	1	2	1	2	1	1	2	2	2	2	2	0	0	2	2	3	3	2	2	3	1	18	2	59
2	2	1	3	2	2	4	2	2	2	2	1	2	2	2	4	2	1	1	1	2	1	2	1	3	4	2	1	4	5	4	5	5	5	5	4	3	1	2	-1	2	2	1	2	3	2	0	18	2	56
2	3	1	4	1	1	1	3	3	2	2	2	2	2	3	1	3	3	2	2	2	3	2	2	3	4	1	3	4	2	4	5	2	1	4	3	-1	0	2	-1	3	1	1	2	2	-1	0	18	2	63
3	3	2	1	1	2	1	3	3	3	4	2	2	2	4	2	2	2	1	2	1	1	2	2	3	3	2	3	4	4	3	3	5	5	3	2	1	-1	1	2	2	2	2	1	2	2	0	18	2	62
4	4	1	3	4	1	4	4	3	4	1	4	3	3	4	4	4	2	2	3	2	4	2	3	3	4	3	1	4	4	4	2	4	2	3	2	3	2	2	-1	2	-2	1	2	3	0	0	18	2	84
2	4	3	3	2	2	3	2	2	2	2	2	2	2	2	3	4	2	3	4	3	1	3	2	3	3	2	2	5	5	5	5	5	5	5	5	-3	1	2	-2	1	-1	-2	1	2	-2	0	18	2	70
3	4	2	3	3	2	4	2	1	3	1	1	3	3	2	3	4	2	2	2	2	2	1	2	3	2	1	2	4	4	4	4	4	5	4	3	-3	-1	1	0	0	-1	-1	0	2	-1	1	18	2	65
3	4	4	3	3	4	2	3	3	3	2	2	2	2	3	4	4	4	3	3	3	3	2	2	4	4	2	1	2	4	2	4	2	2	5	2	-2	-2	2	-3	2	-1	-1	2	3	-1	0	18	2	82
2	4	1	3	3	1	2	3	2	1	2	1	4	1	1	4	4	3	3	3	2	2	2	1	2	4	1	2	4	4	2	4	3	4	4	5	-2	-2	1	-1	2	2	2	2	3	-1	1	18	2	64
3	3	2	3	4	3	1	3	3	3	3	3	3	2	2	3	2	1	3	2	3	2	2	2	3	3	3	2	4	4	3	4	5	5	3	2	-1	0	1	-2	0	-1	-1	0	0	0	1	18	2	72
3	3	1	3	1	2	3	4	3	3	4	3	4	3	3	3	3	3	4	3	3	1	3	2	3	4	3	4	4	5	3	5	4	3	4	2	-1	-1	2	-1	0	2	0	-1	1	2	1	18	2	82
4	4	1	2	2	2	3	4	4	4	2	3	3	1	4	2	2	1	3	3	2	3	4	4	2	4	4	4	2	1	1	1	2	3	2	1	2	-3	2	-2	-2	-2	-2	1	0	2	1	18	2	81
2	3	3	4	3	1	2	2	2	2	3	2	3	1	1	4	4	4	2	1	2	2	2	1	1	2	1	3	1	3	1	1	2	1	1	1	3	-3	1	-1	1	-1	2	1	2	2	1	18	1	63
3	3	2	3	4	2	1	2	2	2	2	1	2	2	1	3	4	2	4	1	2	2	2	2	2	4	2	2	2	4	2	4	2	2	4	2	2	1	1	2	1	1	2	1	2	1	0	18	2	64
3	3	2	2	3	2	2	2	2	2	3	2	3	2	2	2	2	2	3	2	3	2	3	2	2	2	2	2	4	4	4	5	3	4	4	2	-2	-2	1	-2	-1	1	-2	-1	2	-1	0	18	2	64
2	2	1	2	3	1	2	1	2	3	1	2	3	2	1	4	2	2	2	1	2	3	2	3	2	3	2	3	4	3	1	4	2	4	3	2	-1	0	1	1	1	0	2	1	2	-1	1	18	2	59
2	2	1	4	3	3	1	4	4	3	1	2	1	3	4	4	3	1	1	3	4	1	4	2	3	4	2	4	5	5	5	4	5	2	5	4	-3	2	2	-3	3	2	-1	3	2	0	1	18	2	74
3	3	1	3	3	2	3	2	3	2	2	3	3	2	3	3	3	2	2	1	3	3	2	2	2	4	2	4	5	5	4	5	4	3	4	5	-2	3	2	-1	3	-1	1	3	3	-1	0	18	2	71
1	1	1	2	3	1	2	2	2	2	2	2	1	2	1	3	2	2	2	2	2	2	3	2	3	2	2	2	2	4	1	1	2	1	1	3	3	1	1	-1	1	3	2	2	2	2	0	18	2	54
2	3	3	3	2	2	2	2	2	4	2	2	2	1	2	2	2	2	3	2	2	2	2	2	2	3	2	2	2	2	2	2	4	1	2	1	-2	-1	2	-1	2	2	1	2	2	2	0	18	2	62
2	3	2	3	2	2	2	3	3	3	3	1	1	1	2	3	4	1	1	2	2	2	1	4	2	2	1	3	1	5	5	3	4	1	1	2	0	1	2	-1	3	-1	0	3	3	-1	0	18	2	61
2	2	3	2	3	2	3	2	2	2	2	3	2	2	2	3	3	2	2	2	3	3	2	2	2	2	2	2	2	2	2	2	3	2	2	1	0	1	1	1	1	0	1	1	3	-2	1	18	1	64
3	3	2	2	3	2	2	2	3	3	2	3	3	2	3	3	3	2	2	2	2	3	2	3	2	3	3	2	3	3	3	3	3	4	3	2	-1	0	1	-1	0	-1	-1	0	0	0	1	18	2	70
2	2	2	3	2	2	2	4	3	3	2	1	1	2	4	3	2	2	3	3	3	2	3	2	2	4	2	3	4	4	3	5	5	4	4	4	-1	2	2	-1	3	2	-1	1	3	-2	0	18	2	69
2	2	1	3	3	1	1	3	4	2	2	3	1	2	3	2	2	3	2	1	3	1	2	3	2	4	3	2	1	4	1	1	2	2	1	1	-1	-2	1	1	1	2	2	1	2	2	0	18	2	63
1	4	2	4	1	2	1	3	1	3	2	1	1	2	2	3	1	1	1	1	4	1	4	1	1	4	1	3	4	4	2	4	3	2	2	4	2	-3	3	3	3	3	3	3	3	3	0	18	2	56
2	3	1	4	4	1	2	1	2	2	1	1	1	2	2	3	2	3	1	1	3	4	1	1	3	3	1	2	2	2	2	4	2	1	2	2	1	1	3	1	2	1	2	3	3	2	0	18	2	57
4	4	4	3	1	4	3	4	4	3	3	3	3	2	4	2	4	3	3	4	3	1	3	4	4	4	4	3	4	4	4	3	5	4	5	4	-1	-1	1	-3	1	-3	-2	0	2	-3	1	18	2	91
1	2	2	2	2	1	1	2	1	1	2	2	1	2	2	3	1	2	1	1	2	1	3	1	1	3	1	2	1	3	1	1	2	1	1	1	-1	-1	2	1	1	2	2	0	2	1	0	18	2	46
2	3	3	3	2	3	1	3	3	1	4	1	3	2	3	3	3	2	2	3	4	3	4	2	2	4	1	1	3	4	4	4	3	2	4	3	-2	0	2	-2	3	-1	-2	0	2	-2	0	18	1	71
2	3	1	3	1	1	2	1	2	2	1	1	2	1	1	1	3	2	2	1	3	1	2	2	1	3	2	1	2	4	1	3	4	1	1	1	-2	-1	2	3	2	2	3	3	2	-1	1	18	2	48
2	3	3	2	1	4	1	3	2	1	2	1	1	1	1	3	4	2	1	2	1	1	1	1	2	2	1	1	4	3	4	3	3	3	4	2	2	-2	0	2	3	2	3	2	-1	0	1	18	2	50
1	3	1	4	4	1	3	4	4	3	2	3	3	4	4	4	3	3	2	3	4	3	2	2	3	4	2	3	4	3	1	4	1	3	1	2	0	0	2	-1	1	3	2	2	3	2	1	18	2	82
2	2	2	3	2	2	1	3	2	1	3	1	3	2	3	2	2	3	3	2	3	2	2	2	2	4	1	3	1	4	2	4	4	2	2	3	1	-1	-1	2	3	-3	2	3	3	2	1	18	1	63
1	3	1	4	2	1	4	2	4	1	1	1	3	1	3	3	1	2	4	3	3	1	2	1	3	3	2	2	5	4	5	5	5	1	4	2	-2	2	3	2	2	2	-2	3	3	-3	1	18	2	62
3	3	1	2	3	1	2	2	2	3	1	1	3	3	2	3	3	3	2	2	2	3	3	2	2	2	2	3	2	3	1	1	2	1	1	1	0	0	2	1	1	2	2	0	2	1	1	18	2	64
3	4	1	4	3	1	3	3	4	2	1	4	3	3	4	3	4	2	2	3	4	4	3	3	3	4	3	1	4	5	3	4	5	4	5	4	-1	-2	-1	-1	0	-1	-1	0	0	0	1	18	2	82
3	3	2	3	2	2	2	3	3	1	2	2	1	2	4	3	4	3	3	3	3	2	2	2	2	3	2	2	2	2	3	2	2	2	2	4	2	-2	2	2	1	2	2	2	2	2	1	18	2	69
3	1	1	3	4	1	3	2	1	1	2	3	4	1	1	4	4	2	1	2	2	4	1	1	1	1	1	1	2	4	4	4	1	1	1	1	2	0	1	3	3	3	3	3	3	0	1	18	2	56
3	3	4	2	4	3	2	3	4	1	3	3	4	3	3	4	3	2	4	2	2	3	3	3	3	4	3	3	5	5	4	5	3	4	4	3	-2	-1	-1	-2	1	2	-2	1	2	1	1	18	2	84
2	2	3	3	1	2	2	2	3	1	3	3	2	2	4	2	2	2	1	2	3	3	4	2	3	4	3	4	4	4	4	2	2	4	3	1	0	-2	2	2	2	0	1	1	3	-3	0	18	2	70
2	3	2	2	2	3	1	4	2	1	3	2	2	3	2	1	2	2	2	2	4	1	2	1	2	4	2	3	4	2	2	4	4	4	4	4	-2	-1	2	-3	1	1	-1	0	1	1	0	18	2	62
2	4	3	3	1	1	1	4	4	3	3	4	2	1	4	1	4	4	4	3	4	1	3	3	4	4	3	4	4	5	3	5	5	4	5	4	-1	2	1	-2	3	-3	-1	-2	0	2	0	18	1	82
2	3	4	3	3	3	2	2	3	3	3	2	3	2	3	3	3	2	2	3	2	4	3	2	3	4	3	2	2	4	2	2	4	3	2	1	-1	-2	2	-1	1	2	2	2	2	2	0	18	2	77
2	4	2	4	3	3	1	3	3	3	4	2	2	3	3	3	3	3	1	2	4	2	3	3	3	3	3	4	2	4	2	4	4	4	2	1	0	-2	1	-1	1	2	1	1	2	-1	0	18	2	79
2	4	2	3	2	2	2	3	3	3	3	3	4	2	4	2	3	3	3	2	2	2	3	3	3	4	2	2	3	4	3	4	3	4	4	3	0	-1	0	0	2	-1	0	0	2	0	0	18	2	76
3	3	1	3	3	2	3	2	4	2	2	2	2	2	4	3	3	4	1	2	3	2	4	3	2	4	3	2	4	4	2	5	4	2	5	2	-3	2	2	-3	2	0	-1	1	1	-2	1	18	2	74
4	3	3	3	1	2	2	3	4	4	3	3	4	2	4	2	2	3	3	4	3	3	2	4	3	4	3	3	2	4	3	4	4	2	3	4	-2	-1	1	-3	1	-2	-1	0	0	-1	1	18	2	84
2	2	1	2	3	2	2	1	1	1	2	3	2	2	3	3	3	1	1	2	2	1	2	1	2	3	2	2	1	2	1	1	1	3	1	1	-2	-2	3	-1	2	-1	1	1	2	2	0	18	2	54
2	3	3	4	3	2	1	3	3	3	4	4	3	3	4	3	2	3	3	3	4	1	3	2	3	4	4	2	2	4	2	2	4	1	4	2	3	1	0	-1	1	1	1	1	2	-1	1	18	2	82
1	3	2	2	1	1	4	2	3	3	3	1	3	2	3	3	4	3	1	1	3	1	4	1	2	3	1	1	2	5	1	4	2	2	2	4	-2	-1	3	2	2	3	3	2	2	2	0	18	2	62
2	2	2	3	3	2	3	2	3	2	3	3	4	2	3	3	3	3	2	2	2	2	3	2	3	3	2	3	2	4	2	4	4	4	4	3	-2	1	1	-1	1	1	0	1	2	-1	1	18	2	72
3	3	3	3	4	4	2	3	4	1	4	3	3	4	3	3	3	2	2	4	2	4	1	2	4	4	3	4	5	5	4	5	5	5	4	4	-1	1	2	-2	1	-2	-3	1	2	-1	1	18	2	85
2	2	2	3	3	1	2	2	2	3	2	2	2	1	2	3	2	2	1	2	2	2	3	2	2	3	2	1	4	4	2	4	2	2	2	2	1	-1	2	1	2	1	-2	-1	-1	2	0	18	2	58
3	2	3	4	1	2	1	3	4	4	2	3	1	2	4	3	3	3	3	3	4	2	4	3	4	4	3	2	2	4	2	3	4	4	5	3	2	3	0	1	0	2	2	2	2	1	0	18	2	80
1	3	2	3	3	1	2	4	2	2	2	3	4	2	1	4	3	2	3	2	2	4	2	1	3	4	3	3	2	4	2	2	4	2	1	2	3	2	3	1	2	3	2	2	3	-1	1	18	2	71
3	3	2	3	3	3	3	2	2	1	3	2	3	3	2	3	3	2	2	3	2	2	3	3	3	2	2	2	3	2	2	3	3	4	3	4	0	1	0	0	0	1	-1	0	1	0	1	18	1	70
2	3	1	1	1	1	1	2	2	1	2	2	3	3	4	4	1	2	2	4	2	1	4	1	4	4	2	4	2	5	3	5	5	2	4	5	-1	-2	-3	2	-3	-2	-1	-3	2	-3	1	18	1	64
2	4	2	4	4	1	3	3	4	2	4	3	3	2	2	3	3	4	2	2	4	1	2	3	3	4	3	4	3	4	4	4	4	2	3	4	-2	-1	0	-2	1	2	1	1	2	2	0	18	2	81
2	2	1	2	1	1	1	1	2	1	3	4	3	2	1	3	1	2	2	4	3	4	3	1	3	1	1	4	5	5	2	5	5	4	2	2	-3	-3	0	-1	0	2	-3	0	2	-3	1	18	2	59
3	2	1	3	3	2	2	1	1	4	1	3	2	1	1	4	3	2	2	1	2	3	3	3	1	3	1	1	2	1	1	2	2	3	1	1	2	-2	0	2	2	3	3	2	1	3	0	18	1	59
3	2	2	3	3	2	3	2	2	4	2	1	2	2	1	2	3	3	2	1	1	2	3	2	2	2	2	2	1	4	2	1	1	1	1	1	2	0	2	1	2	-1	2	2	2	2	1	18	1	61
2	2	2	3	2	3	2	2	3	1	2	2	3	3	2	3	3	2	2	3	2	1	2	1	2	3	1	2	2	2	1	1	1	2	1	1	1	-1	1	2	2	1	2	1	-1	2	0	18	2	61
3	3	1	3	3	2	1	1	1	2	3	2	3	1	1	4	3	1	2	2	1	3	2	2	2	2	1	2	1	2	1	1	2	2	1	1	2	-2	2	-1	2	2	2	3	1	3	1	18	2	57
1	2	1	3	4	2	3	2	3	4	1	1	3	2	2	3	2	2	1	1	2	2	2	2	3	4	1	1	4	3	2	2	2	1	5	5	-2	-2	3	-1	2	-1	0	2	2	1	0	18	1	60
1	2	2	2	1	3	1	4	2	1	4	2	2	3	2	3	3	3	2	2	4	1	3	1	2	2	2	3	2	4	3	4	4	4	3	4	-1	1	2	0	-1	2	1	0	2	-1	0	18	2	63
3	4	1	3	3	1	2	4	4	4	3	2	4	2	4	4	3	4	4	3	3	2	2	2	2	4	2	1	2	2	2	2	2	2	2	2	-2	-1	1	-2	2	2	1	1	2	2	1	18	2	80
1	4	3	4	3	3	3	4	3	2	1	2	2	3	2	4	4	4	3	3	4	3	4	2	3	4	2	1	5	5	5	5	5	5	5	5	-2	1	3	-3	2	-2	-2	1	3	-1	0	18	2	81
2	3	4	3	4	4	3	3	3	1	3	2	2	3	4	3	2	4	2	3	4	1	4	2	4	4	4	3	4	4	2	3	5	4	5	4	-2	0	2	-1	1	-1	-1	2	2	-3	0	18	2	84
2	3	2	4	4	4	1	1	3	4	2	2	3	1	3	4	1	2	2	2	4	1	4	2	4	4	3	2	1	4	1	2	4	3	2	1	-2	3	2	2	3	2	-1	0	3	2	0	18	2	74
2	3	3	3	3	2	3	1	1	3	2	1	4	2	2	3	4	2	2	2	2	3	4	1	2	3	1	1	3	4	3	3	2	5	3	3	-1	-1	1	-2	1	-1	-2	0	2	-3	1	18	1	65
3	3	2	1	4	2	1	2	2	1	2	3	3	2	1	3	2	1	2	4	1	1	1	1	2	1	1	1	1	5	3	3	4	3	3	2	3	-3	-3	3	-3	0	3	-3	-3	3	0	18	2	53
2	2	1	3	4	1	2	2	2	2	2	2	1	2	2	3	2	1	2	1	2	2	2	2	2	3	2	3	4	4	4	2	2	3	2	2	-2	1	-1	0	-1	1	0	1	2	-1	1	18	2	57
3	2	1	4	3	1	1	2	1	1	1	2	3	2	1	3	3	1	1	2	3	2	1	2	1	1	2	1	1	2	2	4	2	1	1	1	-2	-2	1	-1	-2	0	0	-2	1	0	1	18	2	51
3	2	2	2	4	2	1	3	3	1	2	1	3	2	3	3	3	2	3	1	4	2	4	2	2	4	2	3	4	5	4	4	2	1	2	4	2	-2	2	1	-3	-3	-1	-2	3	2	0	18	2	69
2	3	1	2	3	1	1	1	2	3	2	3	1	1	3	3	3	3	2	2	3	1	2	2	2	3	2	2	4	4	2	2	1	2	2	3	1	1	2	0	1	-1	2	2	-1	1	1	18	2	59
3	2	1	2	4	1	3	1	1	4	1	2	4	1	1	4	1	1	4	1	1	2	1	2	2	4	2	3	2	3	1	4	1	2	3	1	1	-1	3	0	3	-2	2	2	2	2	0	18	2	59
2	3	3	2	1	2	1	4	2	2	3	2	1	2	2	3	2	4	2	2	2	1	2	2	2	3	2	3	4	4	4	4	2	4	5	4	-1	-1	2	-2	2	-1	-1	2	2	0	0	18	2	62
4	3	2	4	2	2	1	3	3	1	1	3	2	4	3	3	3	3	3	1	3	1	2	1	3	4	2	2	5	4	5	5	4	3	3	4	-3	-1	2	-1	-1	0	-2	-2	2	-1	0	18	2	69
2	2	1	3	4	2	2	2	1	1	1	1	2	2	1	3	3	2	2	1	3	1	3	1	1	3	1	1	2	1	1	3	1	1	1	2	1	2	2	2	1	2	3	2	3	-1	1	18	2	52
1	2	1	4	3	2	1	2	2	1	3	3	2	2	2	2	3	3	1	2	2	1	4	1	2	3	1	3	2	2	1	2	2	4	2	2	-2	2	3	1	2	-2	-2	1	1	1	1	18	2	59
2	4	1	4	3	1	2	2	3	2	2	2	1	2	3	3	3	2	3	1	2	2	1	2	2	4	2	2	2	4	3	4	5	3	4	2	0	1	2	2	2	1	0	1	2	0	0	18	1	63
3	3	2	4	1	3	3	4	1	2	2	1	4	2	1	3	4	3	1	1	3	2	3	1	2	2	1	1	4	4	3	4	3	5	2	1	2	-2	2	3	2	3	3	2	3	2	1	18	2	63
2	3	1	3	2	1	2	2	4	3	2	2	2	2	3	3	3	3	2	2	3	1	3	2	1	4	2	1	4	4	2	5	2	4	5	1	-1	1	2	-2	1	1	-1	1	2	2	0	18	2	64
2	3	2	3	2	1	3	2	2	1	2	2	3	2	2	3	2	2	2	2	2	3	2	2	2	3	2	2	2	2	2	4	4	4	4	2	0	0	-3	2	1	1	3	1	1	2	1	18	2	61
2	2	1	3	3	1	2	1	2	2	1	1	1	1	2	3	1	1	1	1	1	1	1	1	1	2	1	2	4	3	4	4	3	4	3	3	1	1	2	0	2	3	1	1	1	0	1	18	2	42
2	4	2	3	2	1	1	2	2	2	1	2	1	2	3	3	1	2	2	1	3	1	2	1	2	3	2	1	4	2	2	4	2	2	2	4	2	2	2	-1	2	2	1	1	2	-1	0	18	2	54
2	2	2	2	3	1	2	1	2	2	3	3	2	3	2	2	1	2	1	2	4	1	4	2	2	4	2	4	2	2	1	4	2	1	2	2	2	-2	-1	-1	3	2	2	3	2	3	0	18	2	63
1	3	1	3	1	2	1	2	3	3	1	1	1	2	3	3	2	2	3	1	3	1	1	2	3	4	2	1	2	4	5	5	4	5	5	5	-1	1	2	-3	1	-3	-1	2	3	-2	0	18	2	56
2	3	3	3	3	3	3	2	3	2	2	2	2	2	2	3	3	2	2	3	2	3	3	2	2	3	2	2	4	4	3	4	3	2	3	4	0	1	1	0	1	-1	-1	1	1	-1	0	18	2	69
3	3	2	3	3	1	2	3	3	1	1	3	3	2	3	3	3	3	2	2	3	2	3	2	2	3	3	2	2	3	3	2	2	1	2	3	1	0	1	1	1	1	1	2	2	2	0	18	2	69
2	4	1	4	4	1	3	2	3	3	2	3	4	2	1	3	4	2	3	2	2	3	4	4	3	2	2	3	2	4	5	2	5	4	4	5	0	3	2	2	-1	-3	-2	2	1	-3	1	18	2	76
2	3	1	3	4	1	3	1	1	3	1	3	4	4	2	4	4	1	1	1	1	4	3	2	2	3	1	1	2	2	2	4	4	1	1	3	-1	-2	3	-1	2	0	-1	3	2	-2	1	18	2	64
1	1	1	3	3	1	1	1	1	1	2	2	1	2	1	3	1	2	1	1	3	3	1	1	2	2	1	1	4	4	3	2	2	2	5	4	2	1	3	2	3	-1	2	3	3	2	0	18	2	44
2	3	2	2	4	2	4	3	1	1	2	2	3	2	1	3	2	4	1	1	1	4	4	1	2	2	2	2	2	2	1	1	2	1	1	1	1	1	2	1	3	3	2	3	2	2	0	18	2	63
2	3	2	2	2	3	1	3	2	1	3	2	1	1	3	3	3	3	2	2	2	2	2	1	1	3	2	2	2	2	2	2	2	1	4	2	2	-3	1	-1	2	1	1	1	3	2	0	18	2	59
3	4	1	3	3	1	4	3	4	3	1	3	2	2	3	3	2	2	3	3	2	3	3	2	3	4	2	3	4	4	4	4	4	2	3	2	-2	2	2	2	3	2	2	2	2	1	0	18	2	75
2	3	1	3	4	2	3	2	3	1	2	2	3	2	3	3	2	2	2	2	2	2	2	3	2	4	3	2	4	5	4	4	5	3	4	4	-3	0	2	-2	1	1	-1	1	0	-1	1	18	2	67
2	3	2	3	2	2	4	2	2	2	2	1	4	3	2	2	3	2	2	3	2	1	4	1	3	2	2	2	2	2	3	4	3	3	2	4	-2	3	3	2	3	1	2	3	2	-1	1	18	5	65
4	3	1	2	3	1	1	1	1	4	3	2	4	1	1	4	3	2	4	4	1	1	4	3	3	3	1	4	1	1	2	1	2	3	1	1	-1	-3	3	-3	0	1	2	-2	-1	3	1	18	2	69
3	2	1	1	4	1	4	1	2	3	2	2	4	1	1	4	1	1	1	1	1	4	2	1	1	3	2	2	1	2	1	1	2	1	1	1	3	-2	3	3	3	0	3	3	3	3	1	18	2	56
3	3	1	2	3	1	1	1	4	4	1	3	1	2	2	3	4	4	2	1	3	1	2	3	1	4	2	1	2	5	1	4	4	4	5	5	-1	-2	2	-2	1	-2	-2	1	3	0	0	18	2	63
2	3	2	4	1	2	4	3	3	3	3	2	3	2	2	3	4	3	1	2	4	1	2	2	2	4	2	2	2	4	2	2	2	1	2	4	-2	1	2	2	2	2	2	3	2	3	0	18	2	71
2	3	3	3	3	3	3	3	2	2	2	2	2	2	2	2	4	2	1	3	2	2	3	2	2	4	1	3	4	4	4	4	4	3	4	2	3	-1	0	-1	-1	0	1	1	-1	1	1	19	2	68
3	1	2	3	3	1	2	1	2	2	2	3	2	3	3	3	1	2	2	2	3	1	4	2	2	3	1	1	2	4	3	4	3	4	2	1	2	-1	-2	2	-1	2	1	0	2	1	1	19	2	60
2	1	2	3	4	1	1	2	1	1	1	1	1	1	1	1	1	2	1	2	2	1	3	1	3	3	1	1	4	4	4	2	1	3	2	2	-1	-1	2	-3	2	-2	-3	1	3	2	1	19	2	45
3	2	1	2	3	1	2	1	4	4	1	2	1	1	4	4	3	1	1	1	1	1	2	4	1	4	2	1	2	4	2	5	5	1	5	1	-1	2	2	1	3	1	1	2	3	-1	1	19	2	58
2	3	3	2	1	3	1	4	3	4	4	3	1	3	3	1	2	2	3	3	4	1	3	4	3	4	3	3	2	4	2	2	2	2	4	3	-2	2	1	-1	2	2	1	2	2	1	0	19	2	76
3	3	1	4	3	1	3	2	3	4	1	3	3	1	4	4	2	2	1	2	3	4	2	2	2	3	2	1	2	1	2	3	2	1	4	2	1	1	2	-1	3	-1	2	2	2	-1	0	19	2	69
3	3	1	3	1	2	2	4	4	2	2	1	1	2	3	3	2	3	3	3	3	1	3	3	3	4	2	2	4	5	4	4	4	3	5	3	-1	3	1	-2	1	-2	-3	0	1	0	0	19	2	69
2	3	2	3	2	2	2	1	1	2	1	1	2	2	2	2	3	3	3	3	3	2	3	2	4	3	1	1	3	4	4	4	3	4	4	5	-2	2	1	2	1	0	-1	-1	-2	-2	0	19	2	61
3	3	2	3	4	2	2	3	3	1	1	2	1	1	3	1	2	2	3	3	2	3	2	2	4	4	2	4	5	5	4	5	5	4	5	5	1	-1	-1	-2	-2	-3	-1	-2	-1	-2	1	19	2	68
3	2	1	2	2	1	2	3	3	1	2	2	1	2	2	1	2	4	2	2	3	1	2	1	2	3	1	3	4	4	4	4	4	2	3	3	-1	1	0	1	2	1	2	2	0	0	1	19	2	56
2	3	1	2	2	1	4	1	1	3	1	1	3	2	2	3	2	1	1	2	2	3	2	1	2	3	2	1	4	2	4	4	4	2	4	2	-1	2	2	0	2	-3	-2	2	3	-2	0	19	2	54
3	2	1	2	2	2	2	2	3	2	1	2	1	1	3	2	3	2	2	2	2	2	1	2	2	4	2	3	1	1	1	1	1	1	1	1	2	1	3	2	3	-1	3	3	3	3	1	19	2	58
2	3	1	3	2	1	1	2	2	1	1	1	1	2	2	1	3	3	3	2	3	1	3	1	3	3	2	1	2	2	2	2	4	1	4	2	1	1	2	-1	2	1	2	2	2	2	0	19	2	54
3	3	1	3	3	2	2	4	4	4	2	3	3	3	4	3	3	3	4	4	3	3	2	4	3	4	4	1	4	5	4	3	4	4	3	4	-3	1	2	-3	1	-3	-3	1	1	-3	0	19	2	85
4	4	2	3	3	2	3	4	3	4	2	2	2	3	2	4	3	4	4	3	4	4	3	3	3	4	3	2	4	5	5	4	3	2	4	4	-2	2	2	-3	2	-1	-2	2	3	-1	0	19	2	87
4	3	1	3	4	2	2	2	4	3	1	2	1	2	4	4	4	2	3	2	3	2	3	2	2	4	3	4	5	5	4	5	5	5	5	4	-3	-1	2	-3	2	1	-2	2	3	-3	0	19	1	76
2	4	1	4	4	2	2	1	3	1	2	2	3	3	4	4	4	4	2	3	4	4	2	2	4	3	1	3	4	4	4	4	1	1	3	1	-2	-1	1	-3	-2	3	-1	-3	1	-2	1	19	2	78
2	4	2	3	3	3	3	1	3	2	3	2	3	2	2	3	2	3	2	2	3	1	2	2	3	3	2	1	4	4	4	4	4	5	4	4	-1	0	1	-1	2	-1	-1	0	1	-1	1	19	2	67
2	4	2	1	2	1	2	3	4	3	3	3	2	2	4	3	4	3	3	2	3	2	3	3	2	4	3	4	2	2	4	4	2	4	2	2	-2	-1	2	-2	2	1	-1	1	2	-2	0	19	2	77
3	4	1	3	3	1	2	2	2	2	2	2	4	2	2	3	3	2	2	2	1	2	2	2	2	3	1	3	3	4	2	4	4	4	3	1	1	0	1	1	2	0	2	1	1	1	1	19	2	63
3	3	2	1	3	1	3	3	2	3	3	3	1	2	2	3	4	2	3	2	2	2	2	2	2	3	2	1	2	2	1	2	3	3	3	4	-1	1	2	-2	1	-1	2	1	1	0	0	19	2	65
1	1	1	3	3	1	2	1	2	2	1	3	2	1	2	3	2	3	2	1	3	2	1	2	1	3	2	1	2	2	2	2	2	1	1	1	2	-1	2	-3	1	1	1	2	3	2	1	19	2	52
1	3	2	3	2	1	1	2	2	1	2	1	2	2	2	2	3	2	2	1	3	1	1	1	2	3	2	2	4	2	2	2	2	2	3	4	1	0	1	1	1	2	2	2	2	2	0	19	2	52
2	3	1	2	3	1	2	2	2	2	1	2	1	2	3	3	2	2	3	2	2	2	2	2	2	4	2	2	3	4	2	4	2	5	4	4	2	2	1	2	2	3	2	2	1	2	0	19	1	59
3	4	1	3	3	1	4	1	1	3	1	2	4	4	2	3	1	4	3	3	2	4	3	1	3	3	2	1	4	4	5	4	2	1	3	5	-3	3	2	3	1	-1	2	2	2	-2	0	19	2	70
3	3	1	2	3	2	1	2	2	4	3	3	4	1	2	4	3	2	2	2	2	3	2	2	2	3	2	2	2	2	2	3	2	2	1	1	0	-2	2	-1	2	0	2	2	2	1	1	19	4	67
2	4	1	3	1	1	1	2	3	3	1	2	1	2	3	2	3	2	3	2	3	1	2	3	2	3	3	1	4	4	4	4	4	4	4	4	-1	-1	2	-1	1	1	-2	-1	2	2	0	19	2	60
1	3	1	3	2	2	2	4	1	1	2	2	1	2	1	3	4	1	1	3	2	1	2	1	2	1	1	1	4	4	4	4	5	1	4	3	-1	-3	-2	-1	-1	2	2	-2	3	-2	0	19	2	51
1	1	2	2	2	1	1	2	3	2	3	1	1	1	3	1	1	3	2	2	4	1	2	2	2	3	2	3	4	4	4	4	4	4	4	1	3	1	2	2	2	3	2	1	3	1	0	19	2	54
2	4	1	4	2	2	1	4	3	2	3	2	1	3	2	2	4	2	3	1	3	1	4	3	2	4	2	3	2	4	1	1	2	1	1	4	2	-1	2	3	3	-1	2	2	3	1	0	19	2	70
1	3	1	4	4	1	3	3	2	1	1	2	3	2	1	3	3	3	2	2	4	3	4	1	2	3	1	1	3	4	4	5	2	2	5	2	1	0	2	1	1	1	-1	1	2	1	1	19	2	64
2	4	3	3	2	2	3	4	4	2	3	2	4	3	4	3	3	3	3	4	2	3	4	2	4	4	4	4	2	5	2	4	5	3	5	4	-1	-1	2	-2	2	0	-1	0	1	0	1	19	2	88
4	3	1	3	3	1	1	3	4	2	2	3	3	2	3	3	4	3	3	2	2	1	1	3	2	4	4	2	2	2	3	2	1	1	2	3	-1	0	2	-1	1	2	1	1	2	1	1	19	2	72
2	2	2	3	1	2	3	2	3	3	2	2	1	2	2	3	2	2	2	2	2	1	2	2	3	4	1	2	3	4	3	1	4	2	3	3	-2	1	2	2	2	2	1	2	2	2	0	19	2	60
4	4	2	4	1	3	1	3	4	4	1	3	3	1	3	4	4	3	4	2	3	3	2	3	3	4	3	1	4	5	4	4	3	1	4	5	-2	-1	1	-2	3	1	-1	1	3	-1	0	19	2	80
1	3	2	4	4	1	3	1	1	2	1	1	3	4	3	3	3	3	1	2	2	4	2	2	2	3	1	1	3	3	2	2	2	2	2	2	-1	2	3	-3	3	-3	1	2	2	0	1	19	1	63
3	3	3	2	3	2	2	3	4	2	2	3	2	2	4	3	2	2	2	2	2	3	2	3	2	3	3	3	1	1	1	1	3	2	4	2	-1	-2	1	-1	-2	1	2	-3	-1	-1	1	19	2	72
2	4	1	4	3	2	2	1	2	2	4	2	3	2	3	3	4	4	4	1	4	2	1	2	2	4	2	2	4	3	2	4	5	1	4	1	3	-3	2	-2	3	3	1	3	2	-3	1	19	5	72
2	3	2	2	3	3	2	2	2	3	3	3	3	2	3	2	3	2	2	2	2	2	3	2	2	3	2	2	2	2	2	3	2	2	2	2	0	-1	0	0	1	0	1	1	1	0	1	19	2	67
2	3	2	2	3	1	2	2	3	2	3	3	2	1	3	3	2	2	2	2	3	2	2	2	2	3	2	1	4	3	3	4	4	4	4	3	-2	1	1	-1	0	-2	-1	1	2	1	0	19	2	62
1	4	2	3	3	2	2	2	2	3	2	2	2	2	2	3	2	3	2	3	2	2	3	2	2	3	2	3	4	4	5	4	4	3	5	5	-1	-1	2	2	2	2	-2	2	2	2	0	19	2	66
2	3	2	3	3	3	2	3	3	4	1	2	2	2	2	3	3	2	2	2	3	2	1	2	3	4	2	2	4	4	3	4	4	4	5	4	1	2	2	0	1	2	0	2	2	0	0	19	2	68
3	2	4	3	3	3	1	2	2	2	1	2	1	1	2	2	1	1	1	1	3	2	4	2	1	3	2	1	3	4	2	4	4	4	4	1	-2	-2	0	-1	-1	-2	-1	-1	3	1	0	19	5	56
1	3	4	2	3	4	3	2	2	2	2	2	4	2	2	4	3	1	1	3	2	2	4	1	3	4	1	3	4	5	2	4	4	2	5	1	-1	2	3	-1	2	-2	1	2	3	1	1	19	2	70
3	3	3	2	3	3	2	2	3	1	4	2	2	2	2	2	2	2	3	2	3	1	2	2	2	3	2	2	3	4	2	4	2	4	4	2	-2	-1	1	-2	1	-2	-2	-1	2	0	0	19	2	65
1	3	1	3	1	2	1	2	2	1	3	2	1	2	2	2	3	2	2	2	3	1	3	1	3	3	2	2	4	4	1	4	4	1	2	5	2	1	2	-1	1	3	1	1	3	-1	0	19	2	56
1	3	2	2	4	2	1	2	2	1	4	2	1	2	1	3	2	2	1	1	3	1	3	2	2	3	2	4	4	3	4	3	2	2	4	4	-1	-2	-1	-1	0	1	-1	-1	2	-1	1	19	2	59
1	4	3	2	2	2	3	3	1	4	1	2	4	3	3	3	1	1	1	2	1	1	4	2	3	2	1	2	4	4	5	4	2	2	4	5	2	2	3	3	2	2	2	3	2	2	0	19	2	62
1	4	3	4	4	2	2	3	3	2	4	3	4	3	4	4	4	4	2	4	4	4	3	2	4	4	2	3	4	3	2	5	4	3	5	4	-1	0	1	-3	2	-3	1	2	1	-2	1	19	2	90
2	2	1	2	3	1	2	1	3	3	1	2	2	1	3	2	1	1	2	1	2	1	2	1	3	3	1	1	3	4	4	4	3	2	3	1	2	3	2	3	3	-1	2	0	2	-1	0	19	2	50
2	2	1	4	3	1	3	2	2	2	2	3	3	1	2	3	1	3	1	2	1	3	2	1	2	3	2	2	2	3	1	1	2	2	1	4	3	3	3	3	3	3	3	3	3	2	1	19	2	59
2	3	2	4	2	3	2	3	4	1	2	2	2	2	3	2	3	2	2	2	3	2	3	2	2	3	3	2	2	4	4	4	3	2	4	4	-1	2	1	-2	1	0	2	2	2	0	1	19	2	68
2	2	2	2	1	2	2	1	2	2	3	3	4	3	2	3	1	2	1	1	2	4	1	2	2	3	1	1	1	2	2	4	2	1	4	2	1	-1	2	2	1	-1	2	2	3	1	1	19	2	57
2	2	2	3	3	3	3	2	3	1	2	3	3	2	3	4	2	3	3	2	3	3	4	3	3	3	3	2	4	4	2	4	5	5	4	4	1	-2	1	1	1	2	1	-1	2	1	1	19	2	75
2	3	1	2	1	1	1	1	1	1	1	1	1	1	1	1	1	2	1	1	2	1	2	1	1	4	1	1	1	2	2	2	2	2	2	2	3	1	2	3	2	3	3	2	3	3	1	19	2	38
3	2	1	3	1	2	1	2	3	2	3	3	1	3	3	1	3	3	4	3	2	1	4	2	3	4	2	2	2	4	4	4	4	2	3	5	1	-1	0	1	1	-1	1	1	2	0	0	19	2	67
2	2	2	3	2	1	2	3	3	3	3	2	2	1	2	3	2	2	2	3	2	2	1	2	2	3	1	2	2	2	1	2	2	1	1	2	2	-1	3	3	2	3	3	2	3	2	1	19	2	60
3	2	3	2	2	2	3	2	3	3	4	2	3	3	3	3	4	2	2	3	3	3	4	2	4	3	2	3	5	5	5	5	4	5	5	4	-1	2	1	-1	1	1	-1	0	2	-2	0	19	2	78
4	2	2	1	3	3	1	4	4	4	2	4	1	3	3	4	4	3	4	2	3	1	2	2	2	3	3	3	1	4	1	2	4	1	5	2	2	-3	2	2	3	1	1	1	0	1	1	19	2	77
2	4	2	4	3	1	2	4	4	4	4	3	4	2	4	3	4	3	4	3	2	1	2	4	3	4	4	2	3	5	3	4	2	4	4	1	-2	0	2	-3	1	-2	-1	1	3	-1	0	19	2	86
2	1	4	1	2	1	4	2	1	3	3	2	4	1	1	2	1	1	2	1	2	1	2	1	2	2	1	2	1	1	1	1	1	1	1	1	2	-3	0	2	0	0	2	2	2	2	0	19	2	52
1	2	4	3	1	2	1	4	2	2	3	3	1	1	1	1	2	2	2	2	2	1	1	1	2	3	1	2	3	2	1	3	1	1	2	1	-1	0	2	0	2	0	1	1	3	-2	0	19	2	53
1	3	4	4	2	3	3	3	3	2	4	2	3	4	4	3	4	4	3	3	4	1	4	2	4	4	3	4	5	5	5	5	4	5	5	5	-2	0	1	-3	2	-3	-3	2	2	-3	0	19	2	88
3	3	2	3	3	3	3	1	3	3	1	3	4	2	3	4	2	2	3	2	3	3	1	3	2	3	2	2	5	5	4	4	4	4	4	4	-2	1	1	-2	1	-2	-3	0	1	-2	0	19	2	72
1	3	2	3	4	1	2	3	3	2	3	2	2	3	3	2	3	4	3	3	4	2	2	2	3	4	3	3	2	2	2	2	2	1	3	4	1	-1	2	-1	2	1	1	2	1	0	1	19	2	75
3	3	2	3	2	2	1	3	4	4	3	3	3	2	4	2	3	3	2	3	2	3	2	3	3	4	2	3	4	4	2	3	4	4	3	2	-1	1	0	-1	2	1	0	0	2	0	1	19	2	77
2	4	2	2	3	2	2	2	3	3	4	3	2	2	3	2	4	4	4	2	4	2	1	3	2	4	3	4	2	3	1	4	2	1	2	1	2	0	2	-1	3	1	1	2	2	2	0	19	2	78
2	2	2	1	1	2	3	3	2	1	4	1	1	2	1	1	2	3	1	2	3	1	1	1	2	3	2	3	3	2	2	4	2	1	2	4	2	1	1	1	2	2	2	1	2	2	0	19	2	53
3	3	1	3	3	1	2	2	3	2	2	2	3	2	2	3	2	1	2	2	1	1	4	2	2	3	2	1	2	4	2	3	2	1	2	2	2	1	2	2	2	2	3	1	-2	3	0	19	2	60
4	3	2	4	4	4	2	4	4	4	3	4	3	4	4	3	3	4	2	4	3	2	3	4	4	4	4	4	5	5	4	4	4	2	4	2	-2	-2	1	-2	2	1	-2	-1	2	2	1	19	2	97
1	3	1	3	4	1	1	3	3	4	2	1	4	3	2	4	4	4	3	2	4	4	3	3	3	4	2	2	4	5	3	4	2	2	2	1	-3	-2	2	-3	3	2	-1	2	3	-3	1	19	2	78
3	1	2	4	4	2	1	2	3	2	1	4	1	1	2	3	1	1	1	2	2	1	2	3	2	3	2	3	4	5	5	4	5	4	3	1	-1	-3	2	-2	1	-1	-2	-2	1	-2	1	19	1	59
3	2	2	2	3	3	1	3	4	3	2	3	2	2	3	2	3	2	2	2	2	2	3	2	2	3	3	2	2	2	2	3	3	1	2	2	1	-1	3	0	2	-1	2	2	1	1	1	19	2	68
2	4	4	3	4	4	3	1	1	2	2	2	3	1	1	4	4	2	3	1	2	2	1	1	3	3	3	1	5	5	5	4	4	4	4	5	-2	2	1	-1	2	-2	1	2	2	-1	0	19	2	67
1	3	3	4	3	1	4	1	2	4	1	1	1	1	1	2	3	2	1	1	2	1	2	2	3	3	2	2	2	2	4	2	1	3	1	1	2	3	3	3	3	2	3	3	3	2	0	19	2	57
3	3	2	3	1	1	1	2	2	2	2	2	1	2	3	4	2	2	2	1	3	4	4	1	3	3	2	3	2	4	4	4	2	3	4	4	-2	1	2	-3	1	2	-1	2	2	0	1	19	2	64
3	3	3	3	3	3	2	2	4	3	2	4	3	2	3	3	2	3	3	2	3	4	4	3	2	4	3	3	4	5	4	4	4	2	4	4	-1	-1	1	-2	0	-1	-1	0	2	1	0	19	2	82
2	3	1	2	4	1	3	3	3	1	1	2	2	3	3	2	3	2	3	4	2	1	4	1	3	4	2	1	3	4	2	4	5	1	2	1	2	-3	1	1	3	3	2	3	2	3	1	19	2	66
3	2	2	4	3	2	2	1	3	2	1	1	3	1	3	4	2	1	1	1	3	3	1	3	1	3	2	2	4	5	5	5	4	5	5	4	-3	2	-1	-3	2	1	-3	3	3	-3	0	19	2	60
3	3	3	2	2	2	3	1	2	2	2	3	2	2	3	3	2	3	2	2	3	2	3	2	2	2	2	2	4	4	3	4	4	3	4	3	-1	1	2	0	1	1	1	1	1	0	1	19	2	65
2	2	1	2	3	1	2	2	4	1	3	2	3	2	2	2	1	1	2	1	1	2	1	2	2	3	2	1	2	2	1	1	2	1	1	1	2	2	3	1	1	-1	1	1	2	1	1	19	2	53
2	4	4	3	3	1	2	3	2	1	3	2	2	2	2	3	3	3	2	2	3	2	1	1	2	3	2	1	4	4	3	5	4	2	3	4	-1	1	1	-1	2	2	-1	1	2	1	0	19	2	64
2	3	2	2	1	2	1	4	4	3	3	4	1	3	3	1	4	4	3	4	2	2	1	3	4	3	3	3	4	4	4	4	5	2	5	1	-1	-2	-2	-1	-2	-1	-1	-1	2	-1	1	19	2	75
3	4	1	4	3	1	1	2	4	4	1	2	1	2	4	2	2	2	3	1	3	1	1	4	1	4	4	1	2	2	1	4	1	2	4	2	2	-2	2	2	3	1	2	1	3	2	0	19	2	66
3	1	1	2	3	1	2	2	2	1	3	2	4	2	1	3	2	1	2	3	1	3	2	2	1	3	1	2	2	1	2	1	2	3	4	2	-1	0	2	1	1	3	1	2	1	2	1	19	2	56
3	3	1	2	4	3	1	2	2	3	2	1	3	1	1	4	2	1	1	2	1	2	3	2	1	3	2	1	2	4	4	2	4	4	3	4	-1	-2	2	-2	3	2	-1	2	0	-2	0	19	2	57
3	2	1	2	3	2	2	2	2	3	2	3	3	2	2	3	2	2	2	2	2	3	2	2	2	2	3	2	1	2	1	1	2	1	1	1	2	-2	2	2	0	1	2	0	2	0	1	19	2	63
3	3	1	4	4	2	3	3	4	1	4	3	4	2	4	4	3	4	3	3	4	3	2	1	3	3	3	4	2	5	2	3	4	5	4	4	-2	-2	3	0	1	0	1	1	2	1	1	19	2	85
3	3	2	2	3	1	3	2	3	3	3	2	2	1	4	3	3	3	2	2	1	3	2	3	2	3	2	2	2	2	1	2	1	1	1	4	-1	-1	2	1	1	-2	2	2	1	-2	1	19	5	68
2	2	2	4	3	2	3	1	3	2	2	2	1	2	4	4	2	3	3	2	3	4	3	3	3	4	2	1	4	5	4	5	4	3	4	4	-2	1	2	0	1	-1	-1	2	2	-3	1	19	1	72
3	3	2	4	2	2	2	2	3	1	3	3	2	2	3	2	3	2	3	2	2	2	2	2	3	3	3	2	2	4	3	3	4	2	3	4	0	1	-2	-2	0	0	1	-1	1	-2	1	19	1	68
3	2	1	4	4	1	2	1	2	4	1	2	3	1	3	3	3	2	2	1	4	3	1	2	3	4	2	1	2	2	2	2	1	1	1	1	-1	1	2	-1	3	3	2	3	3	1	1	19	1	65
2	3	3	2	2	3	2	3	2	1	2	2	2	3	2	2	2	3	3	2	2	2	3	1	3	3	2	2	4	4	2	4	2	2	4	2	-2	-2	1	-2	1	0	-1	-1	2	-1	0	19	2	64
2	3	2	4	1	1	2	2	2	1	2	2	1	2	2	2	2	2	2	2	2	1	3	2	2	3	2	2	4	4	2	2	3	2	2	4	-1	0	1	-1	0	-1	0	0	2	-1	1	19	2	56
1	1	4	3	3	2	1	2	4	2	4	3	2	1	3	3	2	2	2	2	3	2	1	3	2	2	2	3	2	3	3	3	3	2	2	2	-1	-2	2	2	2	3	2	2	2	1	1	19	2	65
3	3	2	3	2	2	3	2	3	2	1	3	4	2	3	3	3	2	4	2	2	3	2	2	3	4	3	2	4	3	4	4	2	4	3	4	1	-2	1	2	2	0	-1	0	1	1	1	19	5	73
1	2	2	2	1	2	1	3	4	2	1	2	2	2	4	2	1	3	2	3	3	1	2	2	3	4	1	2	2	4	2	4	5	4	5	2	-3	1	3	-1	3	-1	-1	2	3	0	1	19	2	60
3	1	2	1	1	2	1	2	3	3	4	2	3	2	2	1	1	1	1	4	2	1	2	2	3	3	1	4	4	5	4	4	5	5	5	5	-2	-3	0	-2	-1	-1	-1	-2	-3	-2	0	19	2	58
1	4	1	3	4	1	1	3	4	4	1	4	1	2	4	3	4	4	4	1	4	4	4	4	2	4	4	3	5	4	3	5	3	2	5	5	-2	-2	0	-1	-2	-3	-2	-1	-3	-2	1	19	2	83
3	2	2	3	3	2	3	3	3	2	3	1	4	2	3	3	2	3	1	1	1	2	3	2	2	3	2	2	4	4	4	3	4	1	3	2	-1	0	2	-1	2	2	2	3	3	2	1	19	2	66
2	3	4	3	2	4	2	2	4	2	2	2	3	1	3	3	2	2	3	2	3	1	3	2	2	4	2	2	4	5	5	4	2	3	5	4	-1	1	2	1	1	1	0	0	2	1	0	19	2	70
4	2	1	4	2	1	2	1	1	2	1	1	2	2	2	3	1	1	1	1	1	2	2	1	1	3	1	1	3	2	2	4	1	1	1	3	-1	2	2	2	3	2	1	2	3	2	0	19	2	47
3	3	2	3	2	2	2	4	3	2	3	2	4	2	2	3	3	4	2	2	3	2	3	3	2	4	3	2	3	3	2	2	3	4	2	4	-1	0	1	-1	1	1	0	1	2	0	0	19	2	75
3	1	1	3	4	1	3	1	1	1	1	3	4	2	1	4	1	1	1	1	2	3	2	1	2	2	2	1	3	4	2	4	5	3	2	3	2	-2	2	0	1	2	3	1	2	0	1	19	2	53
2	3	2	3	2	2	1	3	3	2	1	2	2	1	3	2	3	4	3	3	2	3	3	2	3	3	3	2	3	3	3	4	1	1	3	4	-1	0	1	-1	2	-1	2	1	2	1	1	19	2	68
3	3	2	3	2	2	2	2	2	2	3	2	3	3	2	2	1	2	1	2	3	2	3	1	3	3	2	3	4	5	2	4	4	2	3	4	-1	2	1	-1	2	1	0	1	2	-2	0	19	2	64
2	2	1	3	4	1	2	3	2	2	1	1	3	1	1	4	2	2	2	1	3	3	3	1	3	4	1	3	1	2	4	4	1	1	1	2	2	1	2	1	3	2	2	3	3	0	0	19	2	61
2	1	2	2	2	2	3	4	3	2	3	1	3	2	3	3	3	3	3	3	3	2	2	2	3	3	2	2	2	2	1	1	2	1	1	2	2	-2	2	2	2	2	2	2	2	2	1	19	2	69
1	3	4	3	1	3	1	3	3	1	3	3	2	2	3	2	1	2	1	2	2	2	3	2	2	3	3	4	4	4	4	5	2	2	4	4	-1	1	-1	-1	2	-1	-2	1	3	1	0	19	2	65
3	3	3	3	3	4	2	2	4	4	2	2	4	1	4	3	3	1	2	3	2	2	1	3	3	4	4	2	3	4	2	2	4	2	4	1	2	-1	1	2	3	2	1	2	2	2	1	19	2	77
2	3	2	2	4	1	2	1	1	1	2	2	1	2	2	3	2	1	1	1	1	2	2	1	2	2	1	2	1	1	1	2	2	2	1	1	2	-2	2	-1	2	-1	1	2	2	-1	0	19	2	49
3	2	4	3	2	2	2	2	3	3	3	2	2	3	3	4	3	2	2	3	1	3	2	3	3	3	1	2	2	4	3	4	2	4	2	1	2	0	2	1	2	3	1	2	1	3	1	19	2	71
2	3	2	2	3	1	2	2	2	3	2	2	2	3	3	2	3	2	2	3	2	2	2	2	3	3	2	1	2	2	2	2	4	3	3	2	1	0	2	1	-1	1	1	1	1	1	0	19	2	63
4	3	2	3	2	4	3	4	4	3	4	3	3	3	4	3	1	2	2	2	3	2	3	3	3	3	3	3	4	4	1	4	3	2	2	1	1	-2	-1	0	-1	3	2	3	2	2	1	19	1	82
1	3	1	4	3	1	3	2	4	4	1	3	2	1	4	3	4	3	2	2	3	1	1	2	2	4	3	2	4	4	3	2	2	4	3	2	-1	1	2	-3	2	-1	-3	0	2	-1	0	19	2	69
3	2	2	3	1	2	2	3	4	3	4	2	3	1	4	2	3	2	3	2	2	2	3	3	1	4	3	3	3	4	2	3	4	2	4	4	-2	-2	2	-2	2	0	-2	1	2	-1	1	19	1	72
2	2	1	1	3	1	2	3	3	4	2	2	2	1	3	3	2	2	2	1	3	1	2	2	1	3	2	2	1	1	4	4	2	2	2	4	2	-2	2	1	3	3	3	3	3	1	0	19	2	58
4	3	3	3	1	2	3	3	2	3	2	3	3	2	2	2	3	2	3	3	3	3	3	3	2	3	3	3	5	4	4	4	4	3	4	4	1	-2	1	0	1	-1	-1	1	1	-1	0	19	3	75
2	4	1	4	3	1	2	2	3	2	2	1	2	1	3	3	4	2	2	1	1	3	1	2	1	4	2	1	1	4	4	5	5	4	5	3	-2	2	1	1	2	-1	1	2	2	1	0	19	2	60
2	2	2	2	3	2	2	2	3	2	2	2	2	3	3	3	2	2	2	3	3	2	3	3	3	3	3	2	2	2	4	3	2	3	2	2	-2	0	1	-1	1	-1	-2	1	1	-2	1	20	3	68
2	2	2	3	2	2	1	2	2	2	3	2	3	3	2	3	2	2	3	2	2	3	3	2	3	2	2	3	3	2	3	4	3	3	2	2	0	-1	-1	1	-1	1	0	2	1	-1	1	20	2	65
3	3	3	3	2	2	2	2	3	3	3	2	2	3	2	3	3	2	3	2	3	3	2	2	2	3	3	2	3	4	2	4	2	4	2	4	-1	-1	1	1	1	1	-1	-1	1	0	1	20	2	71
1	4	2	3	2	2	2	3	3	3	2	2	2	1	2	2	3	2	2	1	3	1	2	2	1	3	2	2	2	4	3	4	2	2	2	1	2	2	2	1	1	3	2	2	2	2	0	20	2	60
1	3	2	4	4	2	4	1	2	2	1	1	4	2	2	4	2	2	1	3	4	3	3	1	3	3	1	2	5	4	3	3	3	1	2	2	-1	1	1	-2	1	-2	2	2	3	-2	1	20	2	67
3	2	2	4	3	1	2	2	4	3	1	3	3	2	3	4	3	1	3	3	2	4	2	4	3	4	3	2	4	5	3	3	4	4	4	1	-1	-2	0	-1	-1	0	-1	-1	-1	0	1	20	2	76
2	3	2	3	4	1	2	1	1	2	1	2	3	2	2	4	3	2	2	1	1	3	2	1	2	2	1	1	2	2	1	1	2	2	1	1	0	-2	2	2	2	2	2	2	1	2	1	20	2	56
4	3	2	3	2	1	1	1	4	3	2	2	1	1	3	2	3	3	2	1	3	3	1	3	2	4	3	2	4	3	2	2	1	2	5	4	2	2	1	-3	3	1	1	1	3	2	0	20	2	65
3	3	1	3	2	1	2	2	3	3	1	2	2	2	3	3	2	2	2	3	3	2	3	3	3	4	3	2	3	3	4	4	4	3	4	2	-2	-1	1	-1	0	-1	-1	0	0	-1	0	20	2	68
1	3	1	3	3	2	2	3	2	1	2	2	3	1	2	4	2	2	2	2	3	2	2	2	2	3	2	2	2	4	4	4	3	4	3	2	-1	1	2	1	2	2	2	2	2	2	1	20	5	61
3	2	4	2	4	3	3	4	3	2	3	3	4	4	1	4	1	4	1	3	2	3	4	2	3	2	2	1	4	5	4	5	5	4	4	4	-2	-2	2	-2	1	1	1	2	3	-1	1	20	2	77
2	3	3	2	1	3	1	2	2	2	2	2	1	1	3	1	3	3	4	1	3	1	3	2	2	3	2	2	4	5	4	5	4	4	5	4	1	2	1	-1	1	-1	2	1	2	-1	0	20	2	60
2	4	3	4	2	1	4	4	4	1	3	2	1	2	3	3	3	3	2	3	4	2	3	2	3	3	2	3	5	5	4	4	5	2	4	2	1	2	0	2	2	-1	1	2	1	-2	1	20	2	76
2	3	1	4	2	1	1	2	2	3	1	1	2	2	3	2	3	2	2	3	2	4	2	1	3	3	2	1	2	4	2	2	3	2	4	2	-1	3	3	2	2	2	-1	2	3	-1	0	20	5	60
2	3	1	2	2	3	2	2	2	2	2	2	3	1	3	3	1	2	2	3	2	2	2	2	3	3	2	2	2	4	4	3	2	4	2	2	-1	2	2	1	1	2	0	2	2	2	1	20	2	61
2	3	4	2	1	2	2	2	3	2	3	3	1	2	2	3	2	3	1	2	2	3	4	2	2	3	2	2	3	4	4	4	2	2	3	4	2	0	2	-1	2	-1	1	2	2	2	1	20	2	65
1	3	2	4	4	1	3	3	2	2	1	1	1	2	2	3	2	2	1	1	2	3	2	1	3	3	1	1	4	4	5	5	3	2	4	4	-2	1	3	-2	3	0	1	2	3	2	0	20	2	57
3	2	2	3	4	2	2	2	2	2	3	3	3	3	2	3	4	2	3	2	3	4	3	1	3	3	1	3	3	4	2	2	1	4	3	2	-1	-2	2	-1	2	2	2	2	3	-1	1	20	2	73
2	3	3	3	3	1	3	2	3	3	2	3	3	2	3	3	2	2	2	3	3	3	4	2	3	4	2	3	2	4	4	3	2	4	3	2	-1	2	1	-1	2	1	1	1	2	0	0	20	2	75
2	3	3	3	3	3	2	2	3	1	4	2	4	2	3	3	2	1	2	2	2	2	2	2	2	3	2	2	5	5	4	5	3	3	5	4	-2	-2	0	-1	2	1	-1	1	2	1	0	20	2	67
2	2	2	2	3	2	2	2	3	2	4	4	4	3	3	3	1	2	1	2	2	3	3	1	4	3	2	2	4	4	3	4	4	5	4	4	1	3	1	-1	1	-1	2	1	2	-2	0	20	2	69
2	2	1	1	3	1	1	2	2	1	1	1	1	2	2	2	1	2	1	2	1	1	2	1	1	1	1	2	2	1	1	1	1	1	1	2	2	2	3	3	3	1	2	3	2	2	0	20	2	41
2	3	1	3	2	2	2	3	3	1	2	1	2	2	3	4	2	2	2	1	2	2	1	2	2	3	2	2	3	5	4	3	4	3	4	4	1	1	3	1	3	1	1	2	2	2	1	20	2	59
2	2	1	3	2	1	1	2	2	1	4	2	3	2	2	3	2	2	1	1	2	3	2	2	2	3	2	3	2	3	1	4	3	2	2	2	1	0	2	2	2	0	2	2	1	1	1	20	2	58
3	3	1	3	2	2	2	2	2	4	1	2	3	2	2	3	3	2	2	2	2	2	2	2	3	1	2	2	2	4	2	2	2	2	2	2	-1	-2	0	-1	1	-1	1	1	1	1	1	20	2	62
2	4	1	4	4	1	4	1	1	1	1	1	4	4	4	4	1	1	1	1	1	4	4	1	4	4	1	1	3	3	3	3	1	5	3	4	-3	3	3	-3	3	-3	-3	3	3	-3	1	20	2	65
2	3	1	3	3	2	3	3	3	2	3	2	3	2	2	3	2	3	2	2	3	2	3	2	4	3	2	2	3	4	3	4	4	3	3	2	2	-2	2	0	2	1	0	1	2	0	0	20	2	70
2	3	2	2	3	1	2	3	1	1	2	2	3	2	2	3	1	3	1	2	2	2	3	1	3	2	1	3	2	4	2	2	2	2	4	3	-2	1	2	-2	1	1	-1	2	2	-1	0	20	3	58
1	2	2	4	3	2	3	4	3	1	4	1	3	1	2	3	1	3	1	4	1	1	3	1	3	2	1	2	2	4	2	2	4	4	1	2	-2	-2	1	-1	3	3	-1	1	-1	-1	1	20	5	62
1	2	2	3	4	1	2	3	3	1	1	1	4	2	2	3	1	2	2	3	1	4	2	2	2	4	1	3	2	4	1	4	4	5	5	1	2	1	3	-2	3	3	0	1	1	-2	1	20	5	62
3	3	2	2	4	2	3	3	2	1	3	2	3	3	2	3	1	2	1	1	3	3	4	3	3	4	2	2	1	4	2	1	2	3	1	2	3	1	3	-1	1	2	0	2	3	-1	1	20	5	70
3	3	2	2	1	3	4	3	2	4	1	1	4	2	1	4	1	1	1	1	3	2	4	1	2	3	1	1	1	3	1	1	3	4	1	1	0	-3	2	2	0	0	3	2	3	-2	1	20	2	61
1	3	2	3	3	2	2	2	3	1	2	1	3	2	2	3	4	3	3	3	3	2	1	2	3	4	3	1	2	4	2	2	2	4	4	3	-2	-1	3	-2	2	1	-1	2	2	1	1	20	2	67
3	3	4	3	4	4	3	4	3	2	3	3	4	3	3	3	2	3	2	3	3	3	4	2	3	3	3	3	4	5	4	4	4	5	2	3	-1	0	2	-2	1	-1	-1	2	1	-1	1	20	2	86
3	3	1	2	4	1	2	3	1	2	1	2	3	2	1	3	3	2	2	1	3	2	4	2	3	2	2	2	2	5	4	4	3	5	4	4	-3	-2	1	-2	1	-2	-3	-1	1	-1	0	20	2	62
3	3	2	2	2	2	2	3	3	2	2	3	1	1	3	3	3	3	3	2	3	1	2	2	1	1	2	1	2	2	2	2	2	1	2	2	-1	0	2	-2	3	2	2	3	1	3	0	20	5	61
4	4	2	2	1	4	2	4	4	4	2	4	1	1	4	4	4	3	4	4	3	1	4	4	3	4	4	4	4	5	5	4	4	2	3	5	-1	-3	-1	-2	-1	-2	-2	-2	-2	-2	0	20	2	89
2	3	2	2	3	3	3	2	3	3	3	2	3	2	4	3	2	2	3	2	2	2	2	2	2	4	3	3	4	4	5	4	4	2	4	4	0	0	1	-1	2	1	0	1	1	0	1	20	2	72
3	3	1	2	3	1	3	2	3	2	2	2	3	2	3	3	4	2	1	2	2	2	3	2	2	3	3	2	3	3	4	4	4	2	4	2	-1	0	1	1	2	-2	-1	2	2	1	0	20	5	66
1	2	2	3	3	2	2	2	1	2	2	1	4	2	3	3	2	2	2	3	2	2	3	1	3	2	3	4	2	2	2	4	2	4	2	1	-1	-1	1	1	2	1	2	2	-1	1	1	20	2	64
3	3	1	3	2	1	1	3	4	2	1	2	1	1	2	2	4	1	2	1	2	3	2	2	2	4	4	2	2	1	1	1	1	1	1	4	3	-1	1	3	3	3	3	2	2	3	0	20	2	61
2	3	2	3	2	2	1	3	2	2	2	1	1	2	1	2	2	3	2	2	3	1	2	2	2	3	1	3	4	4	4	4	2	5	4	2	-1	0	1	-2	-1	0	-2	0	2	-1	1	20	2	57
3	3	1	2	4	1	4	1	1	2	4	3	2	1	2	4	3	4	1	1	1	2	4	1	2	3	1	1	2	2	3	4	1	1	1	1	-1	-2	2	1	3	2	2	3	3	2	1	20	6	62
2	2	1	3	3	1	2	2	1	2	1	2	1	1	1	3	3	3	2	1	4	2	2	3	2	3	2	1	2	4	1	4	2	2	3	4	-1	0	0	1	2	-2	2	1	1	0	0	20	2	56
4	3	2	4	3	1	1	3	4	3	2	1	2	1	4	3	3	4	2	1	3	1	1	3	2	4	3	4	3	5	1	4	4	5	2	1	0	2	-1	2	2	2	1	3	2	1	0	20	2	72
3	3	2	3	4	2	3	2	4	3	3	3	4	2	3	4	1	2	2	2	2	2	2	3	3	3	3	2	1	1	1	2	2	2	1	1	2	-2	0	1	2	0	1	2	1	1	1	20	2	75
2	4	3	3	3	2	3	3	3	1	2	2	3	2	3	3	3	4	2	2	3	3	2	1	2	3	2	3	2	4	1	2	2	4	2	1	0	1	2	0	1	2	-2	2	2	-2	1	20	2	72
4	3	3	4	4	3	4	2	2	4	3	2	4	2	2	4	3	3	2	1	3	3	2	2	1	4	2	2	2	4	2	2	4	4	2	2	-3	-2	-1	-3	1	2	-2	1	2	-2	0	20	3	78
3	3	2	2	1	3	2	2	3	2	1	4	3	2	3	4	3	2	2	2	3	1	2	3	2	4	3	4	2	5	4	4	3	3	3	3	1	1	2	1	1	2	0	0	2	2	0	20	2	71
2	4	1	3	2	1	2	4	1	4	1	3	3	3	4	4	1	1	2	1	1	2	3	3	2	4	3	3	4	3	5	4	2	4	5	4	-3	2	3	3	2	2	2	2	3	2	1	20	4	68
3	3	2	2	4	3	3	3	4	1	2	3	3	2	3	4	3	2	2	2	3	2	3	2	2	4	2	1	2	2	1	2	2	5	3	2	2	-2	-1	3	2	3	2	1	2	0	0	20	2	73
2	3	3	2	2	2	2	2	3	1	3	2	4	2	3	3	2	3	1	3	2	2	4	2	3	3	3	3	3	4	2	2	2	3	2	4	-1	1	2	1	1	2	1	1	1	2	1	20	2	70
1	2	2	4	3	2	1	2	3	1	3	2	1	2	3	2	4	2	1	3	3	2	3	2	3	3	2	2	4	4	3	4	2	4	3	2	-1	-1	0	-3	2	1	-1	3	3	1	0	20	2	64
2	3	1	2	1	1	1	3	2	2	1	2	3	2	1	2	4	3	4	3	1	3	1	1	2	4	1	3	1	1	1	1	2	1	1	1	1	-2	2	-1	3	1	3	3	2	3	0	20	2	59
2	3	2	3	4	1	2	2	3	1	2	3	2	1	3	3	2	2	1	2	2	2	2	2	2	3	2	2	4	4	4	5	4	2	4	4	2	1	3	2	2	-2	-1	2	2	-2	0	20	2	61
1	3	2	4	2	2	3	2	2	2	3	3	1	2	2	3	3	2	2	2	3	3	4	1	3	4	1	2	4	4	2	4	3	1	2	1	0	0	2	-1	1	1	1	1	2	1	1	20	2	67
2	3	3	3	4	2	1	2	3	2	4	3	2	2	3	3	3	3	3	3	3	3	3	3	3	3	3	3	4	4	4	3	5	5	4	5	-1	0	2	-1	1	1	-1	0	-1	0	1	20	2	78
2	3	3	2	2	3	1	3	4	3	4	3	2	3	4	2	1	3	3	2	4	3	2	2	2	3	3	3	4	4	4	4	4	4	4	4	-1	1	1	-1	1	-1	-1	1	1	-1	1	20	2	75
4	3	2	2	3	1	2	1	3	2	1	2	1	2	3	2	4	2	4	2	2	1	3	1	2	4	2	2	4	2	4	3	2	3	4	4	1	1	1	-3	1	-2	0	1	2	0	0	20	2	63
2	3	2	2	1	2	1	3	3	2	3	2	1	2	2	1	3	3	2	2	2	2	2	1	2	4	2	3	2	2	1	2	2	1	1	2	2	1	3	3	3	2	3	3	3	3	0	20	2	60
1	2	2	4	3	2	3	3	2	1	2	3	4	3	3	3	2	3	4	3	2	3	3	2	2	3	2	3	4	3	4	3	4	2	4	3	-2	-2	2	-1	2	3	-1	1	-1	-1	1	20	2	73
3	3	1	1	1	1	3	2	3	2	1	3	1	1	2	3	4	2	2	2	3	1	2	2	1	3	2	2	2	2	1	1	1	2	2	1	-1	1	3	1	1	1	2	2	2	0	0	20	2	57
3	3	3	2	1	2	1	2	3	2	3	2	1	2	3	3	1	2	3	3	2	2	3	2	2	3	3	3	3	4	3	4	3	2	2	2	3	-1	2	2	2	2	2	1	2	2	0	20	2	65
2	4	4	3	4	2	2	2	4	4	4	3	2	2	3	3	3	2	1	2	3	4	3	3	2	4	4	4	3	4	3	2	4	4	4	3	-1	-2	-1	0	0	1	0	0	-1	1	1	20	2	83
3	3	2	4	1	1	1	2	4	3	3	1	1	2	3	2	2	3	3	3	3	1	3	3	3	4	3	2	2	2	4	4	2	2	2	4	1	2	2	1	2	2	-1	1	3	2	0	20	1	69
2	3	1	4	4	2	2	2	3	2	2	2	1	1	4	3	3	4	2	2	3	2	3	2	2	3	1	2	4	4	2	4	4	5	4	5	-1	1	2	0	3	0	-1	2	2	1	1	20	2	67
3	3	1	3	3	2	3	2	4	1	2	4	2	2	3	4	3	2	1	1	3	3	1	2	3	4	2	2	4	4	4	5	2	4	5	2	-1	1	2	-1	2	1	1	2	2	2	0	20	5	69
2	3	2	3	4	2	2	3	2	3	3	2	4	2	2	4	3	3	2	2	3	3	2	1	3	3	2	3	4	4	4	4	4	2	4	1	-1	2	2	1	2	2	1	3	1	-1	1	20	4	73
1	3	2	3	4	2	2	3	3	1	3	1	3	2	3	3	1	3	3	3	3	2	3	2	2	4	1	3	2	2	4	2	2	3	2	1	1	-2	2	1	2	1	2	2	3	2	1	20	2	69
2	3	2	3	3	1	2	3	3	2	2	2	2	2	3	3	3	3	4	2	3	2	3	3	2	4	3	2	4	5	2	5	5	5	5	4	-2	-1	2	-2	2	1	-2	1	3	-1	0	20	2	72
3	2	1	1	3	2	2	2	1	1	1	3	3	1	2	3	4	1	1	2	2	2	3	1	2	2	2	2	2	2	2	2	2	2	2	2	3	-2	2	1	1	2	2	1	1	2	0	20	2	55
3	2	1	3	3	3	3	3	3	2	2	3	3	1	3	3	1	3	2	3	2	3	3	3	2	3	2	2	4	5	2	4	2	2	3	1	-1	-1	2	1	1	2	-1	2	0	1	1	20	2	70
3	4	2	3	3	2	2	2	3	2	3	3	4	2	3	4	3	3	2	3	4	3	3	2	2	4	3	3	2	4	3	4	4	2	4	2	-2	1	1	-2	1	-1	1	1	2	-1	0	20	2	80
2	3	3	3	1	3	1	3	4	4	2	3	1	2	3	1	3	3	3	3	3	1	3	3	3	4	3	3	4	5	2	4	4	3	2	4	2	0	0	1	2	1	1	0	1	0	0	20	2	74
1	3	2	2	1	3	2	2	2	2	1	1	1	2	3	3	1	2	1	1	1	1	2	2	2	4	2	3	2	4	4	4	3	5	5	5	-3	0	0	-2	0	-3	-2	0	2	-3	1	20	2	53
2	2	3	3	2	3	1	2	3	1	2	2	2	2	2	3	2	3	2	2	3	2	2	2	2	3	2	1	4	4	3	4	4	2	4	2	-2	1	0	-2	1	1	-1	1	1	-2	1	20	2	61
4	3	1	4	1	1	1	2	1	3	1	1	1	1	1	1	1	3	1	1	2	1	1	1	1	4	1	1	2	5	3	4	1	1	2	2	-3	-1	2	-3	2	-3	-3	1	2	-3	0	20	1	45
3	1	1	1	1	1	1	1	2	3	1	1	1	1	1	3	1	2	1	1	2	1	1	2	1	2	1	2	1	2	2	4	1	1	4	4	2	3	3	3	1	3	3	3	3	2	0	20	2	40
2	2	1	4	4	1	4	1	1	3	1	1	4	1	1	4	3	2	1	1	4	3	2	2	2	3	1	1	4	4	5	4	5	5	5	5	-2	2	3	-1	1	1	-2	1	3	-2	0	20	5	60
2	3	3	3	4	1	2	2	3	2	2	3	3	3	3	2	4	1	2	2	3	1	3	2	4	4	2	2	4	4	4	4	2	2	2	2	-1	-1	2	0	1	-1	1	-1	2	0	0	20	2	71
2	2	2	3	1	1	2	3	3	1	2	3	1	3	3	2	2	2	1	3	2	1	3	1	3	3	2	3	3	4	4	4	3	3	5	2	2	2	2	2	2	0	-1	1	2	-1	1	20	2	60
2	4	1	3	3	1	4	1	4	4	1	4	2	1	4	4	1	1	3	1	3	2	1	4	1	4	3	1	5	4	3	5	3	4	5	5	-3	1	3	-3	1	-3	-3	-2	2	-3	0	20	3	68
1	3	2	2	3	2	2	2	3	2	4	1	2	2	3	2	3	2	3	2	3	1	4	2	2	4	2	2	4	4	2	3	2	4	2	4	-1	2	2	1	2	2	2	2	2	2	0	20	2	66
3	2	1	2	2	1	1	2	2	4	2	2	3	1	1	2	4	2	1	2	2	1	1	2	2	2	2	4	2	2	2	2	2	5	4	1	1	-2	2	1	2	-1	1	2	2	1	0	20	2	56
1	3	1	2	3	1	3	2	3	3	3	2	3	2	2	3	3	2	1	1	4	1	2	3	2	4	2	1	3	4	4	4	5	2	4	4	-1	-2	2	-1	3	-1	-1	1	3	2	0	20	2	63
3	3	2	3	2	2	3	3	4	3	3	3	2	2	1	3	4	3	2	2	2	2	3	3	2	4	3	2	4	1	4	1	4	5	5	5	1	1	2	0	3	0	1	3	3	0	0	20	2	74
3	3	1	3	1	2	3	2	3	2	2	3	1	2	3	2	4	3	3	1	3	1	1	2	2	4	2	3	4	4	1	2	5	1	4	2	-1	3	0	1	2	1	1	-1	2	3	0	20	3	65
4	3	4	2	3	1	1	2	2	2	1	2	1	2	2	3	3	2	2	1	2	2	1	2	1	2	1	2	2	4	4	4	4	3	3	1	0	1	-1	-2	2	-2	2	1	2	0	0	20	4	56
3	2	3	3	4	2	1	4	3	1	2	2	4	1	3	4	4	4	2	2	3	1	1	2	2	2	1	2	1	1	1	2	1	2	1	1	2	1	2	3	3	3	3	3	2	2	1	20	2	68
3	3	2	3	3	1	3	2	2	2	2	2	1	2	2	3	2	3	2	1	2	3	1	2	2	3	2	2	2	2	2	4	3	3	3	2	-1	-1	1	-2	0	-1	-1	1	3	1	1	20	2	61
2	3	1	2	4	2	3	2	2	3	4	2	4	2	1	2	4	3	2	2	4	3	2	1	2	3	1	3	2	1	2	2	2	1	2	1	1	-2	1	-1	0	-3	2	1	2	1	1	20	3	69
2	4	1	3	3	2	2	4	4	4	2	3	2	3	4	4	3	2	3	2	2	2	4	4	3	4	3	1	5	4	2	4	4	3	3	5	-1	0	2	0	3	-1	-1	3	-1	-1	1	20	4	80
3	4	1	3	2	1	2	1	1	2	1	3	4	1	2	3	2	1	1	1	1	3	1	1	1	2	2	4	4	2	4	4	1	5	2	2	3	2	3	2	3	3	1	3	3	2	0	20	5	54
2	3	2	4	4	1	3	3	2	1	2	2	4	2	3	4	3	3	2	2	4	4	4	1	3	3	2	3	5	4	5	4	4	2	5	5	-3	3	3	-1	1	3	-1	1	2	-1	0	20	2	76
3	3	1	3	3	1	2	2	3	3	2	2	4	2	1	4	3	2	2	1	3	3	1	2	1	4	2	3	2	2	1	3	2	1	1	1	1	-2	2	3	3	0	3	3	3	1	1	20	2	66
3	3	1	1	2	2	1	3	2	1	2	2	1	2	3	3	3	2	2	3	3	1	2	1	3	3	2	1	2	3	1	2	2	3	1	1	1	0	2	0	2	1	2	1	2	3	0	20	2	58
2	2	3	3	2	2	2	2	1	2	3	1	3	1	2	3	3	2	2	1	2	2	3	1	1	2	1	2	2	2	4	4	2	1	2	2	3	1	1	2	3	1	2	1	3	2	0	20	2	56
2	4	3	4	4	1	1	1	4	4	1	1	3	3	4	4	4	3	1	4	4	4	3	2	4	4	3	4	5	5	5	5	5	2	5	5	-2	1	0	-3	1	-2	-2	1	3	-2	1	20	2	84
1	4	1	3	3	2	1	2	3	2	4	4	1	2	2	3	4	1	3	1	2	4	1	1	3	4	1	2	5	4	5	4	2	3	2	3	-1	1	0	-1	2	-1	2	0	3	3	1	20	2	65
2	3	1	1	1	3	2	2	1	2	1	1	1	2	2	2	3	2	2	2	2	2	1	1	2	3	2	4	2	2	4	2	1	3	1	1	-1	-1	2	1	1	2	2	2	3	1	0	20	2	53
2	3	1	4	4	1	2	1	1	3	1	1	3	1	2	3	2	1	1	1	1	2	2	2	1	3	1	2	1	3	2	4	3	2	3	2	0	2	3	-1	3	-1	3	3	2	-1	0	20	5	52
2	2	3	2	1	3	3	4	3	1	4	2	2	3	2	2	3	3	1	1	4	1	2	2	3	3	2	1	5	4	2	2	3	2	4	4	-2	0	1	1	3	2	-1	2	2	1	1	20	1	65
3	1	1	3	1	1	1	2	4	4	3	2	4	1	3	1	1	3	1	2	4	1	2	2	3	3	3	2	2	2	2	3	2	1	1	1	1	-2	3	2	2	2	3	1	2	2	0	20	2	62
3	3	2	1	3	1	1	4	4	4	3	2	1	1	3	3	4	4	1	2	3	1	3	3	2	4	3	2	4	4	4	4	2	2	2	2	3	-1	1	3	2	0	3	2	2	3	0	20	3	71
2	2	2	4	3	2	3	3	2	1	2	2	3	2	1	3	2	2	2	2	2	3	3	2	3	3	2	4	4	4	4	4	4	4	5	3	1	1	2	0	1	0	1	1	2	-1	1	20	2	67
2	2	1	3	4	1	2	2	3	2	2	2	2	2	4	3	1	2	1	2	3	2	2	2	2	3	2	2	3	5	1	3	5	2	2	1	1	1	2	1	2	2	0	2	2	2	0	20	2	61
2	3	3	3	2	2	2	4	4	3	3	2	2	2	3	2	3	3	3	2	3	2	2	2	3	4	2	3	4	5	4	5	5	2	5	3	-3	2	1	-2	1	-3	-3	0	3	-2	0	20	2	74
2	2	4	2	3	2	2	2	2	3	2	1	2	1	2	3	4	4	1	3	4	1	2	2	3	3	2	1	2	2	2	2	4	1	2	1	2	1	0	2	2	2	2	1	2	2	1	20	2	65
2	3	1	3	4	2	3	1	2	2	2	2	3	2	2	4	3	1	2	1	1	4	2	1	2	2	1	1	3	4	2	4	2	4	4	2	1	1	2	0	2	2	1	2	3	2	1	20	2	59
3	3	3	2	2	3	2	2	2	3	2	3	2	2	2	2	3	3	3	2	3	1	2	3	3	3	3	2	4	3	2	4	4	3	2	2	1	-2	-2	-2	-1	-1	-1	-1	-2	-1	0	20	2	69
3	4	2	4	3	2	3	3	4	3	2	3	3	3	3	2	3	3	2	3	3	3	3	3	3	4	2	4	5	4	4	4	4	3	4	4	-1	1	2	-1	2	-1	-1	2	2	-2	1	20	2	83
2	2	2	2	3	2	2	3	3	2	3	2	3	2	4	3	3	3	2	2	2	2	2	2	2	3	3	4	1	3	2	2	2	1	1	1	2	0	2	-2	2	2	2	2	2	2	1	20	2	70
2	2	1	2	3	2	1	2	2	2	2	2	2	2	1	3	2	2	2	2	1	2	2	1	2	1	1	3	1	1	2	1	2	2	1	1	3	-2	2	2	2	2	3	2	2	2	1	20	2	52
3	3	1	3	2	2	1	1	3	2	1	2	1	2	3	3	3	1	3	2	2	2	2	2	2	3	1	1	2	1	1	2	1	4	2	1	0	-2	2	3	2	1	3	2	1	2	1	20	2	57
2	2	1	3	2	2	3	2	3	3	1	2	4	3	2	3	3	2	1	2	3	3	2	2	4	3	1	2	2	3	2	2	1	4	2	3	-1	-1	1	0	-1	-1	-1	0	2	1	1	21	2	66
3	3	2	2	3	1	1	1	1	1	3	2	2	2	1	2	3	1	2	1	1	1	2	1	2	3	2	3	3	4	2	2	2	4	2	3	-1	2	1	1	2	0	-1	2	1	0	1	21	2	52
2	3	1	3	4	1	3	1	4	4	1	3	3	1	4	4	3	2	1	1	3	4	3	1	3	3	2	1	4	4	5	5	4	5	5	5	-3	2	3	-2	3	0	0	3	3	-1	0	21	6	69
2	3	2	3	4	2	2	2	3	1	1	2	3	2	3	4	2	2	1	2	3	3	1	2	3	3	3	2	2	5	4	4	5	2	5	1	-2	1	2	0	2	-1	2	2	2	-1	1	21	5	66
2	4	1	2	2	2	4	2	3	2	3	1	3	2	2	1	3	2	1	2	3	1	2	2	2	4	2	2	2	4	4	3	4	5	3	2	-1	-2	1	1	2	2	2	1	3	1	0	21	2	62
3	3	2	3	4	1	3	2	2	3	2	2	2	2	2	2	3	2	2	2	2	3	2	2	2	2	2	2	2	2	2	2	2	2	2	2	1	0	1	2	2	0	1	2	2	2	1	21	2	64
2	3	2	2	1	1	2	2	2	1	3	2	2	2	2	3	3	1	1	1	3	1	2	2	1	3	2	1	4	5	2	4	2	2	4	4	-1	-2	2	1	1	1	2	2	3	1	0	21	5	53
3	3	2	3	2	2	3	1	3	1	3	2	2	2	2	2	2	2	2	2	2	2	2	2	3	3	3	2	2	2	4	3	2	1	2	2	1	2	1	-1	2	-2	2	2	3	-2	1	21	4	63
2	3	3	3	3	3	2	2	4	4	3	3	4	2	3	3	2	1	2	3	2	2	3	3	3	4	3	4	4	4	4	4	2	2	2	2	1	-1	1	-1	0	-1	-1	-1	-1	1	1	21	5	79
4	3	2	3	3	1	1	2	3	2	2	3	4	1	2	3	2	3	3	3	2	1	1	2	3	4	2	2	4	4	4	4	5	3	4	2	-2	0	2	-1	3	0	1	1	2	1	1	21	5	67
1	2	2	1	3	3	1	1	2	1	1	2	2	2	3	2	2	2	2	2	3	2	3	1	2	2	2	2	3	2	2	4	2	2	2	2	-1	1	3	0	2	2	1	1	3	1	0	21	2	54
3	3	1	3	3	1	1	3	2	2	2	3	3	2	2	3	2	2	2	3	2	1	3	2	3	3	2	2	2	4	2	4	4	4	4	1	1	-1	2	1	1	-1	-1	1	0	0	1	21	5	64
3	3	2	2	3	3	2	2	3	3	2	2	3	3	4	3	3	2	2	3	2	2	2	3	3	3	2	2	2	3	2	2	4	4	2	2	1	2	0	1	2	-1	1	-1	2	0	1	21	1	72
1	3	1	4	3	2	1	1	2	1	2	2	2	1	1	3	3	1	2	1	1	1	1	1	1	3	2	2	4	2	2	4	2	1	2	2	2	2	2	2	3	3	2	3	3	2	1	21	2	49
4	2	2	3	2	2	2	2	4	2	2	3	3	2	4	3	2	2	2	2	2	2	2	3	2	4	3	2	4	4	3	4	4	3	4	2	-1	0	1	-1	2	0	-1	2	2	0	1	21	2	70
1	4	1	3	4	3	3	2	3	1	3	3	3	3	4	4	3	2	2	1	3	3	3	2	2	4	2	1	4	5	5	4	3	2	4	3	-3	2	1	-3	3	0	-3	3	1	-3	0	21	2	73
2	4	1	3	2	1	2	4	4	2	2	3	1	2	4	3	4	2	2	3	2	4	4	2	4	4	2	1	4	5	4	4	2	1	5	5	-3	2	1	-2	0	-3	-1	0	2	1	0	21	2	74
2	3	1	4	2	1	2	1	3	4	2	2	1	1	3	3	4	2	4	2	2	1	2	2	2	4	2	1	1	4	1	1	2	4	1	1	3	1	2	3	2	1	3	3	3	2	0	21	2	63
2	3	1	3	2	2	2	3	3	2	3	3	3	3	4	3	4	2	3	3	2	4	4	2	4	4	3	4	4	4	5	4	4	2	4	4	0	1	2	-2	3	-1	1	1	2	-1	0	21	2	81
3	3	4	3	3	4	2	4	3	3	3	2	4	2	3	4	3	2	3	3	2	2	3	2	3	4	2	4	3	4	4	5	4	4	4	2	-2	-1	1	-1	2	1	0	1	1	-1	1	21	5	83
3	3	1	2	2	1	2	2	2	2	2	2	2	1	1	3	3	2	1	1	3	2	2	1	1	3	1	1	1	2	2	2	2	2	2	1	-1	-1	0	1	2	1	2	2	1	0	0	21	2	52
1	3	2	3	2	2	2	2	2	1	2	2	1	2	2	3	3	2	2	3	3	2	2	2	3	3	2	2	4	3	4	2	4	4	3	4	2	-2	0	-1	-2	1	0	-2	1	0	1	21	2	61
2	2	3	2	1	3	3	3	2	1	3	3	2	2	3	1	4	3	2	2	3	1	2	2	2	3	2	2	3	4	2	4	4	2	4	4	0	1	2	-1	0	2	-1	1	1	1	1	21	2	64
3	3	1	3	3	1	4	1	1	1	1	1	4	1	1	4	3	3	2	1	4	3	2	1	1	3	2	1	2	4	1	2	3	2	5	2	1	2	1	2	3	2	0	2	2	2	1	21	5	59
2	4	2	1	2	2	2	3	3	2	3	3	2	2	2	3	4	2	3	2	2	2	3	2	3	3	2	4	2	3	2	2	3	2	2	2	1	-1	1	-1	2	-1	0	2	2	2	0	21	5	70
2	4	1	3	2	1	3	2	2	4	2	3	2	1	2	3	3	2	3	3	3	2	2	1	1	3	1	2	2	3	2	2	2	2	2	2	1	1	2	2	2	1	2	2	1	2	0	21	2	63
2	2	3	2	3	1	3	2	3	2	3	2	3	2	2	3	4	2	2	1	1	4	3	3	3	3	2	2	3	2	3	2	4	4	3	2	-2	2	2	-2	2	-1	-2	0	3	-3	1	21	2	68
4	3	2	3	3	1	3	4	4	3	2	3	2	2	4	3	3	3	3	4	3	1	4	3	2	4	3	3	4	4	4	4	5	2	4	3	-2	-2	1	-2	0	-2	-2	0	1	-1	0	21	5	82
1	3	3	3	2	4	1	4	2	1	4	2	2	3	3	2	1	2	1	2	4	1	4	1	3	4	2	1	3	4	5	4	2	1	4	2	-2	2	0	-1	2	-2	-2	1	-1	-1	0	21	1	66
2	3	2	3	2	2	1	3	2	1	4	1	1	3	2	2	2	2	2	2	2	2	3	1	2	2	1	2	2	1	1	2	2	1	1	1	1	0	2	2	3	2	3	3	3	3	0	21	2	57
2	3	1	3	2	2	3	2	2	3	1	2	3	2	3	3	2	2	1	2	2	2	2	2	2	4	1	1	2	3	1	4	2	3	2	1	-1	-1	1	-1	2	2	1	2	2	1	1	21	2	60
4	4	2	3	3	2	2	4	4	2	3	3	2	2	4	4	4	3	3	4	3	2	2	4	3	4	4	4	2	2	4	4	4	2	5	2	1	2	3	1	2	1	0	1	1	-2	1	21	2	88
2	3	1	4	3	2	3	3	3	2	3	2	4	1	3	4	4	3	3	2	3	2	2	2	2	4	2	3	2	3	2	2	2	1	4	4	1	2	2	1	3	2	1	2	2	3	0	21	5	75
4	3	1	4	2	1	4	4	3	4	1	3	3	2	3	3	1	3	1	2	3	3	2	3	2	3	2	2	4	5	2	4	4	5	3	2	-2	0	1	0	0	1	-1	0	2	-1	1	21	2	72
3	2	3	2	1	2	3	4	3	2	3	3	1	3	1	4	2	3	3	4	2	3	3	3	2	3	3	3	3	3	4	2	3	3	3	4	1	-2	0	1	1	0	0	0	-1	2	0	21	5	74
1	3	3	3	4	2	4	1	3	3	3	3	2	2	4	4	3	3	3	3	3	4	4	2	3	4	3	3	3	5	2	4	4	4	4	2	1	0	0	-1	-1	-1	0	0	2	0	0	21	4	83
3	4	2	2	4	2	3	2	3	2	2	2	4	2	2	4	2	3	3	2	2	4	3	3	2	4	3	3	2	4	1	3	2	2	4	1	-3	0	1	-3	1	-1	-1	2	0	-1	1	21	2	77
2	3	2	4	2	3	3	3	4	4	4	1	4	3	4	2	2	4	2	2	3	3	3	2	3	4	4	3	5	5	4	4	4	2	4	5	-1	3	1	1	2	2	2	3	3	-1	1	21	4	83
1	1	1	4	4	1	2	1	1	4	1	4	4	1	3	4	2	1	1	1	1	1	1	3	1	1	1	1	3	3	4	1	1	2	1	1	3	0	1	0	3	1	3	-3	-3	0	1	21	3	52
3	3	1	3	3	2	2	2	4	4	2	3	2	2	4	2	3	3	2	3	3	3	2	3	2	3	3	3	4	5	4	4	4	3	4	2	-2	-1	2	-1	2	1	-1	2	2	1	0	21	2	75
3	2	3	3	4	2	3	2	3	1	1	2	3	2	2	4	3	3	3	2	3	4	2	2	3	3	2	2	4	5	4	4	4	4	4	4	-2	-1	1	-1	1	-1	-1	0	0	0	0	21	2	72
2	3	2	3	2	2	2	2	3	3	3	3	2	2	2	2	2	2	2	2	2	3	3	2	2	3	3	2	2	4	2	4	3	3	2	2	1	-2	1	1	1	0	0	1	2	1	1	21	2	66
3	3	3	3	2	2	1	3	4	3	3	3	2	2	3	2	3	3	3	2	3	3	3	4	2	4	3	3	3	4	4	4	3	3	4	4	-1	0	1	-1	1	0	-1	0	1	0	0	21	2	78
3	2	1	3	1	1	1	2	2	3	2	2	1	1	3	3	4	4	1	1	3	1	3	2	2	3	2	1	4	4	4	4	2	2	1	2	-1	1	2	0	2	2	1	2	3	2	0	21	4	58
4	3	1	3	4	1	3	3	2	1	1	3	3	2	2	4	4	3	2	3	3	2	2	1	3	4	4	4	3	4	5	5	5	4	3	5	-2	1	0	2	1	0	2	1	3	2	1	21	1	75
4	3	1	4	4	1	3	1	4	3	1	3	3	1	3	4	4	2	2	2	3	4	1	3	3	4	3	1	4	4	5	5	4	5	5	5	-3	0	-1	-1	0	1	-2	0	3	-2	0	21	2	75
1	3	2	4	4	4	2	4	4	2	3	3	2	3	4	3	3	4	3	3	2	3	2	2	3	4	2	3	4	5	5	5	2	3	4	4	-1	0	1	-2	2	1	1	2	3	-1	1	21	2	82
4	3	2	2	2	2	1	3	3	1	2	3	2	2	2	2	2	3	2	1	3	1	2	3	1	3	2	2	1	4	3	4	4	3	2	3	0	1	1	1	1	1	-1	1	1	1	0	21	4	61
1	3	1	2	3	2	2	4	2	1	3	2	3	4	2	4	3	3	2	1	2	1	2	1	2	3	1	3	2	4	4	2	2	1	2	4	-1	-2	3	1	2	2	2	2	1	0	0	21	2	63
2	1	2	2	2	1	1	1	4	2	3	2	1	1	4	3	2	2	1	1	1	4	1	3	1	3	3	4	4	4	2	2	3	5	4	1	-2	-3	3	3	3	-1	2	3	3	3	1	21	2	58
3	3	2	2	3	2	2	3	3	2	2	3	2	3	3	3	2	2	3	2	3	2	4	2	2	3	2	3	5	5	4	5	5	4	5	4	-1	-1	1	-2	1	-1	-1	1	2	-2	0	21	2	71
3	2	1	3	4	2	4	2	2	3	3	3	4	2	2	3	2	2	2	2	1	2	3	2	2	2	2	3	1	2	4	2	3	2	1	2	-1	0	-1	0	1	-1	2	0	0	1	0	21	5	68
2	3	1	3	1	1	1	2	2	3	1	2	4	1	2	3	4	2	4	1	3	2	2	2	3	2	2	2	2	5	3	4	5	1	4	5	-1	1	3	-3	3	0	0	2	3	-1	0	21	5	61
3	3	2	4	2	1	4	1	3	3	1	3	4	2	3	4	2	3	2	2	4	3	3	3	1	3	2	2	4	4	4	4	4	4	4	4	-2	3	3	-1	1	0	0	1	1	1	0	21	4	73
1	3	3	3	4	4	3	2	2	2	4	1	3	4	2	3	2	3	2	2	2	2	3	2	4	3	2	3	3	4	4	4	3	3	2	4	-1	1	1	1	1	1	-1	1	2	2	0	21	5	74
2	2	3	3	2	3	1	3	3	1	3	2	1	2	3	2	3	2	1	2	2	2	3	2	2	3	2	3	4	4	2	4	4	2	2	4	1	-1	1	1	0	1	1	1	2	1	1	21	2	63
3	3	1	3	2	3	1	2	1	1	4	2	1	2	2	2	3	1	2	1	1	1	3	3	2	3	2	4	1	2	2	1	2	4	1	1	2	-1	2	-1	3	1	1	3	3	1	1	21	1	59
1	3	2	3	2	2	1	3	3	2	3	3	3	2	4	3	3	2	3	2	2	2	3	1	2	4	1	2	2	3	2	4	3	4	4	2	2	-1	2	1	-1	-1	1	-2	1	2	1	21	5	67
4	3	3	3	2	3	3	3	4	3	2	2	1	2	3	2	2	2	3	2	2	3	3	3	2	3	3	3	5	5	4	5	4	4	4	2	-2	0	-1	-1	-1	-3	-1	-1	2	0	1	21	5	74
2	3	2	4	4	2	4	3	2	2	2	2	4	1	2	3	3	2	1	2	3	2	2	1	2	3	1	2	1	2	1	3	2	2	1	1	-1	2	0	-1	3	2	0	2	2	1	0	21	5	66
2	2	2	3	2	2	3	4	2	2	2	2	4	2	2	3	2	3	3	3	2	3	2	1	3	3	2	2	2	2	1	3	2	1	4	2	2	-2	1	0	3	2	2	3	3	1	1	21	5	68
1	3	2	3	3	2	2	2	2	1	3	2	2	2	2	3	2	2	2	2	2	2	2	1	2	2	3	2	1	2	1	1	3	3	1	1	2	-2	2	0	1	0	1	0	1	2	1	21	2	59
3	3	2	3	1	1	1	2	4	4	2	2	2	2	3	3	3	3	2	2	2	3	1	2	2	4	2	1	3	2	3	4	2	2	2	2	1	0	2	1	3	-1	1	3	3	1	0	21	2	65
1	3	1	1	4	2	1	1	2	3	1	4	4	2	1	4	2	1	2	1	2	3	3	4	2	4	3	4	4	2	2	4	1	4	4	5	-1	-2	2	3	1	3	-1	-1	2	-1	1	21	5	66
3	2	1	3	4	1	3	2	3	1	2	3	2	2	3	4	2	2	1	1	2	3	1	2	2	3	2	3	4	4	2	2	2	1	4	1	-3	2	2	1	2	1	-1	2	3	-1	1	21	1	63
1	3	2	2	4	1	2	4	2	1	4	4	3	2	1	2	3	2	4	2	3	2	2	2	3	1	2	2	3	3	2	1	3	4	1	1	0	1	2	1	-1	-2	-2	2	1	0	1	21	2	66
3	2	2	1	2	2	3	3	2	2	1	3	2	2	3	2	2	2	2	1	2	2	3	2	2	2	3	1	2	4	2	2	1	4	2	2	-1	-1	1	1	1	2	2	1	-2	2	0	21	4	59
3	3	3	2	3	2	3	2	2	4	3	3	4	2	2	2	4	3	3	2	3	2	3	2	2	2	2	3	3	2	2	3	4	4	2	1	0	1	1	0	-1	-2	0	1	2	-2	1	21	1	74
2	1	1	4	4	1	4	3	2	1	1	2	4	2	2	3	1	2	2	1	3	1	2	2	3	3	1	2	4	5	5	5	4	1	2	4	-2	1	-1	-1	2	2	1	2	2	1	0	21	2	60
3	4	1	3	1	3	1	4	3	1	2	1	1	1	3	2	2	2	3	2	1	1	1	2	1	3	2	3	4	5	4	4	4	1	4	4	-1	-2	0	1	2	-1	-1	1	2	-1	0	21	5	57
2	3	3	3	2	4	1	2	2	1	1	2	2	2	2	3	2	3	2	2	1	1	2	1	2	3	2	1	2	1	2	2	2	3	1	1	2	-1	2	1	1	2	2	2	3	3	1	21	5	57
3	3	3	3	1	4	1	4	3	2	4	2	2	2	4	2	3	4	2	2	3	2	4	3	2	3	3	2	2	2	2	2	5	3	2	2	-3	1	2	0	2	1	2	2	3	1	0	21	5	76
2	3	1	3	2	2	2	1	2	2	2	2	2	2	3	2	2	2	2	3	3	1	2	1	3	3	2	1	4	4	3	4	4	2	3	4	1	1	2	1	2	-1	1	2	3	0	0	21	5	58
3	3	1	3	2	1	1	2	4	2	1	4	1	2	4	3	2	2	2	2	2	2	2	3	2	4	3	2	4	4	4	5	5	4	4	5	-2	-2	1	-2	-1	-2	-3	-2	0	0	0	21	2	65
2	3	3	3	1	3	1	3	4	2	1	3	1	2	4	3	3	4	3	3	3	2	3	2	2	4	3	2	4	4	3	4	4	2	5	5	0	2	2	0	0	-1	-1	0	-1	-1	0	21	5	73
3	3	3	3	1	3	2	3	3	3	4	2	3	3	3	2	4	3	3	3	2	2	3	3	3	4	3	3	4	4	4	2	3	5	4	2	-3	-1	1	-2	-1	-1	0	-1	2	-1	1	21	1	80
3	3	1	2	3	2	2	1	4	3	3	3	1	3	2	3	3	2	4	2	2	1	3	3	4	4	3	3	4	5	2	4	2	1	2	2	-3	-2	-1	-1	3	1	-1	2	3	-1	0	21	2	73
3	4	2	4	2	2	2	4	3	1	3	2	1	1	4	4	4	4	2	3	4	2	2	2	3	4	3	2	3	3	4	4	2	3	3	2	-3	1	0	-1	2	0	-1	1	3	0	1	21	5	77
3	2	2	2	2	3	2	2	3	3	2	3	3	2	1	3	3	2	2	2	3	2	2	3	2	2	2	3	2	3	3	4	5	2	2	2	-1	-1	1	0	1	1	2	1	2	2	1	21	4	66
4	2	1	3	3	1	1	2	4	3	3	4	3	1	4	4	3	1	2	1	1	2	1	4	2	3	4	4	4	4	1	4	3	1	4	5	-1	1	1	0	3	0	-1	2	2	1	0	21	2	71
4	4	2	3	2	1	1	3	4	4	3	4	1	2	4	2	4	3	4	2	4	1	3	4	3	4	4	3	5	4	5	4	3	5	5	4	-3	3	3	-3	0	-3	-3	-2	0	0	0	21	5	83
2	3	2	2	2	2	1	2	2	1	4	3	2	2	2	2	2	2	2	2	2	1	2	2	2	3	3	2	2	3	1	2	2	2	3	2	2	-2	1	2	0	2	2	0	2	2	0	21	5	59
3	2	1	3	3	1	1	2	2	3	2	3	3	1	1	3	2	1	2	1	2	1	1	1	1	3	2	1	2	4	1	2	1	1	1	1	2	0	1	3	3	2	3	2	0	2	1	21	5	52
2	2	1	2	3	2	2	2	2	2	3	2	2	1	2	2	2	1	2	2	3	1	4	1	2	3	1	2	1	3	1	2	2	1	1	1	-1	-2	3	1	2	-2	1	2	1	3	0	21	5	56
1	2	4	2	1	4	2	4	4	3	2	1	4	1	3	4	4	2	2	1	2	1	1	1	1	4	2	2	4	5	4	4	2	2	5	2	-1	3	2	2	2	3	-1	3	3	3	1	21	5	65
1	2	2	3	1	2	2	4	3	2	2	3	3	2	2	3	4	3	2	1	3	4	2	2	2	4	2	3	4	5	2	4	5	2	3	1	-2	-3	2	1	1	0	0	1	3	2	1	21	2	69
4	3	2	3	3	2	1	2	4	2	3	4	2	2	3	2	2	3	2	2	2	2	2	3	2	3	3	2	3	4	2	4	3	4	3	3	-1	-1	0	-1	0	0	-1	-1	0	0	1	21	2	70
2	4	2	2	3	2	3	2	2	2	3	3	4	1	1	4	3	3	3	2	2	3	2	2	2	2	2	2	4	2	2	4	4	2	2	1	1	1	1	1	1	1	1	1	2	2	1	21	5	68
4	3	1	3	4	1	3	1	3	3	1	2	2	2	4	4	4	2	3	1	3	3	2	3	1	4	2	1	4	5	4	5	5	4	5	4	1	1	2	1	2	-2	-2	2	2	1	0	21	3	70
3	4	3	3	1	4	2	2	3	1	2	3	2	2	3	2	3	3	1	4	3	1	4	1	3	4	2	4	4	2	2	5	2	3	4	5	-1	-2	-1	-1	1	-3	-1	0	-1	-2	1	21	3	73
2	3	2	2	3	2	3	3	3	2	3	3	2	2	2	2	3	3	3	3	4	1	3	2	3	3	3	4	2	2	2	4	2	1	2	2	-1	-1	2	-1	2	1	-1	2	2	0	1	21	2	74
2	3	3	3	3	4	1	2	2	1	3	2	3	2	2	1	1	2	1	3	1	1	3	2	2	2	2	3	1	4	3	2	3	2	4	3	0	-1	1	0	0	0	0	1	1	0	1	21	5	60
2	1	2	2	1	3	1	2	2	1	4	1	3	1	2	1	2	2	1	2	1	1	2	1	2	3	1	2	2	3	2	2	2	1	1	2	-1	0	2	2	2	1	1	2	3	2	0	21	5	49
1	2	2	1	3	1	3	2	4	2	3	1	1	3	4	2	1	2	4	2	2	1	2	3	3	4	3	1	4	3	2	3	2	1	5	5	-1	-1	3	-3	2	2	3	2	3	-1	0	21	2	63
2	2	1	2	3	1	1	3	1	2	1	1	3	2	1	3	3	2	2	1	2	3	2	1	2	2	1	2	3	3	3	3	3	2	2	1	0	0	0	-1	2	1	2	2	2	0	1	21	5	52
1	2	1	3	2	1	1	1	1	1	1	1	1	2	1	2	1	1	1	2	1	1	2	1	2	2	1	1	4	4	4	4	4	5	1	4	-2	-2	2	-3	1	2	-2	1	3	2	0	21	6	38
2	2	2	1	4	2	1	2	2	2	2	1	2	2	2	4	1	1	1	2	2	1	2	1	2	2	1	2	1	2	1	3	4	2	2	1	1	-1	1	1	3	2	2	2	2	3	0	21	5	51
3	3	1	2	1	2	2	1	1	3	3	3	4	2	2	4	3	1	2	2	3	1	4	1	3	3	2	1	2	4	4	3	2	2	3	4	-1	-2	2	0	2	1	-1	3	0	2	0	21	5	63
3	3	1	2	2	1	1	3	3	1	1	3	1	3	4	3	1	3	1	3	2	4	3	2	3	4	3	2	4	5	2	4	5	4	4	3	-1	-3	2	2	2	3	-1	0	2	2	1	21	2	66
1	3	1	3	4	1	4	2	2	1	1	2	4	2	2	3	2	2	2	1	2	3	2	1	2	3	1	1	1	2	1	1	1	1	1	2	3	-2	2	2	2	1	2	3	3	2	0	21	5	58
2	3	3	2	3	3	1	3	3	3	4	2	2	2	3	4	2	2	2	2	3	3	2	2	2	3	2	3	2	4	1	2	4	5	3	1	-2	-1	1	2	1	-1	2	1	2	1	0	21	5	71
3	2	2	4	3	1	1	3	3	4	1	2	1	2	3	4	4	3	3	3	4	3	1	4	2	3	1	2	2	2	2	4	4	2	2	5	-1	-2	-2	-1	1	1	2	1	2	1	1	21	4	72
2	2	1	3	2	1	2	2	1	3	1	1	2	2	2	3	2	3	2	3	2	3	3	1	1	2	1	1	2	2	2	3	2	3	2	2	-2	0	2	1	2	-2	2	3	3	2	1	21	5	54
2	4	3	4	3	3	1	2	4	2	2	3	2	3	4	3	3	3	2	4	4	4	4	2	3	4	2	1	2	4	2	2	1	1	2	1	2	-3	2	1	2	3	2	2	2	3	1	21	2	81
1	3	2	2	4	2	1	1	1	1	3	2	2	2	1	3	3	2	1	2	3	3	2	1	2	4	1	3	3	2	2	2	1	3	3	1	1	2	3	2	3	3	-1	2	2	2	1	21	2	58
4	4	1	4	4	1	1	3	4	3	2	3	2	1	3	4	3	2	1	1	3	2	1	3	3	4	2	3	1	5	2	5	5	5	4	1	-3	0	2	0	-2	0	-2	-2	0	-2	1	21	2	72
2	4	2	2	2	1	2	4	4	3	4	2	1	1	4	3	4	2	2	1	2	2	1	3	2	4	3	2	2	4	4	2	1	1	5	4	-1	2	1	0	1	2	1	0	2	1	0	21	2	69
1	3	2	3	1	2	1	3	2	1	3	2	1	2	2	1	3	2	2	2	2	1	3	1	2	3	2	3	2	4	4	4	4	2	4	4	1	2	2	1	1	1	-1	1	2	1	0	21	2	56
2	3	1	2	2	1	2	2	2	2	2	1	1	1	1	3	3	2	2	1	2	1	2	1	2	3	2	2	3	3	4	3	2	2	4	3	-2	0	1	-1	0	0	-1	0	2	-1	0	21	5	51
2	3	1	2	3	1	3	1	1	2	2	1	3	2	1	3	1	2	1	2	1	4	2	1	2	1	1	1	1	2	1	2	1	2	1	1	1	-3	1	3	2	2	3	2	2	0	1	21	5	50
2	2	1	2	4	3	1	2	2	2	3	1	3	2	1	3	2	1	2	1	2	2	3	1	2	2	1	1	2	2	2	2	2	1	3	3	2	0	2	1	3	2	2	1	2	2	1	21	1	54
3	3	2	2	1	2	1	2	4	4	2	4	1	1	3	2	3	2	2	3	3	1	2	4	2	4	4	1	1	2	1	1	1	3	1	1	0	-2	1	-1	0	0	0	-2	2	1	1	21	0	68
3	4	2	3	2	3	4	2	3	3	3	2	3	3	3	3	3	2	2	3	2	3	3	3	3	3	2	2	4	4	4	4	4	5	4	5	-2	1	3	-2	2	-3	-1	3	2	-3	0	21	2	77
3	3	2	3	2	2	1	3	3	2	2	3	1	1	4	4	4	2	3	3	3	3	3	2	2	3	2	3	4	4	4	5	4	4	4	4	1	1	1	1	1	2	1	1	-1	1	1	21	2	72
4	3	4	4	3	4	1	1	4	3	4	4	4	1	2	4	3	2	4	1	4	1	1	4	2	3	4	4	1	4	2	5	4	4	4	1	2	-3	1	2	2	2	3	0	-1	3	1	21	5	83
3	3	2	3	4	1	2	1	2	1	2	2	2	2	2	4	3	1	2	1	1	3	3	1	2	3	1	1	2	4	1	2	4	3	2	1	2	1	3	2	3	2	2	2	0	1	1	21	2	58
2	2	1	3	4	1	2	3	3	3	3	2	2	2	3	3	3	3	2	3	3	3	2	2	2	4	2	3	2	4	2	4	2	4	2	2	-1	-1	2	-1	2	-2	2	2	1	1	1	21	5	71
2	1	1	4	1	1	1	2	2	3	1	3	1	1	2	3	1	2	1	1	3	1	1	1	1	1	1	1	4	5	5	4	1	4	2	2	-2	3	3	3	3	2	3	3	3	2	1	21	5	44
2	2	1	2	3	2	1	3	4	2	2	2	2	2	4	3	2	3	4	1	4	1	2	2	2	3	1	3	2	3	2	2	2	1	5	1	-1	-2	2	-1	-2	-2	0	-3	3	-3	1	21	1	65
3	4	2	2	4	2	3	1	3	1	1	2	3	3	4	2	2	2	4	2	1	3	2	2	1	4	2	3	1	3	1	3	2	4	1	4	-1	-1	1	0	1	2	-2	-2	3	1	0	21	2	68
4	4	2	3	3	1	3	3	4	4	2	2	1	2	3	4	4	2	4	2	3	2	2	3	2	4	4	1	3	2	4	4	5	1	2	2	1	3	3	0	2	-3	2	3	3	1	0	21	2	78
2	3	1	4	1	2	2	3	2	1	2	2	2	3	2	2	2	3	1	2	4	2	2	1	3	3	2	3	3	4	3	2	4	2	1	2	1	1	2	1	2	2	1	2	1	2	0	21	2	62
2	2	1	2	4	2	4	4	1	1	3	2	4	3	2	3	2	3	1	1	2	1	3	2	2	3	2	1	4	2	1	2	1	1	1	1	2	-3	-2	3	2	2	2	2	3	3	0	21	2	63
3	3	2	3	2	3	2	4	3	4	3	1	4	2	3	3	3	2	1	3	2	3	3	2	3	4	2	3	5	4	5	4	2	1	5	1	-1	1	0	2	3	2	-1	3	3	1	1	21	1	76
1	4	3	4	4	2	3	3	4	3	2	3	4	4	2	3	4	3	3	2	3	4	2	4	3	4	3	2	4	4	4	4	4	3	4	3	-3	3	0	-2	1	-3	0	2	1	1	0	21	2	86
4	3	2	3	2	2	3	3	3	1	2	3	3	3	2	3	4	3	2	3	2	2	2	3	3	3	3	2	4	2	3	3	2	2	3	3	0	-1	1	0	2	0	2	0	0	-1	1	22	5	74
2	1	2	2	2	2	2	3	2	2	3	2	2	2	1	2	1	2	2	2	3	2	2	1	2	3	1	2	2	4	2	2	2	3	2	2	2	2	2	2	2	2	2	2	2	2	1	22	1	55
1	3	2	4	2	2	1	3	2	1	2	1	1	2	2	2	2	3	2	2	4	2	2	1	2	3	2	3	2	2	2	2	2	2	2	1	3	2	2	2	2	3	2	2	2	2	0	22	5	59
3	3	3	3	1	3	1	2	2	1	2	3	3	2	1	3	3	2	2	3	3	1	2	2	2	3	2	2	2	4	2	3	4	4	2	2	1	-3	1	0	1	0	1	0	2	0	1	22	5	63
3	3	1	3	4	2	2	2	1	4	3	4	1	1	2	1	3	2	3	2	3	1	1	2	3	3	2	1	2	1	3	2	4	2	4	1	-1	2	-2	-2	-1	-1	2	1	2	-3	0	22	2	63
3	3	2	4	3	1	2	2	3	3	1	3	2	2	3	4	4	3	3	2	3	4	1	3	2	4	3	2	5	4	5	4	4	2	5	5	-2	2	1	-2	1	-3	-1	0	2	-2	0	22	4	75
1	3	1	4	1	1	2	1	2	2	2	2	4	2	1	4	3	3	2	2	3	1	2	2	2	4	1	3	4	4	4	5	4	2	2	5	3	3	3	3	3	3	3	3	3	3	0	22	2	61
3	3	2	3	4	1	2	3	3	2	3	3	3	2	3	3	3	3	2	2	2	4	2	3	2	3	3	3	2	3	2	2	4	4	2	2	-2	2	1	-1	2	0	-1	-1	1	-1	1	22	6	75
3	3	1	3	4	2	3	1	3	3	2	3	3	2	2	3	4	1	3	3	2	4	2	2	3	3	3	1	4	2	4	4	4	3	4	5	1	-1	1	-2	2	0	1	1	2	1	0	22	2	72
3	4	1	4	1	2	1	4	3	1	1	3	1	1	3	3	4	4	3	2	3	1	4	2	3	4	2	1	5	5	3	4	2	3	5	4	-2	3	2	1	1	-2	-1	1	1	-1	1	22	2	69
3	3	2	3	3	2	3	2	2	2	1	2	2	2	2	3	3	3	3	2	3	3	3	2	3	3	2	3	3	3	2	4	4	4	3	2	-1	0	1	-1	1	0	0	2	2	-2	1	22	5	70
2	3	3	2	1	2	1	1	1	1	2	2	4	2	1	3	3	2	3	1	2	2	3	1	2	2	1	3	2	2	2	2	2	2	2	2	2	1	3	3	3	2	2	2	2	3	1	22	6	56
1	2	2	1	4	3	1	2	3	1	4	2	1	2	2	3	2	2	1	1	2	2	2	1	3	4	2	1	2	5	4	4	3	1	4	4	-1	2	3	0	1	1	2	2	1	0	0	22	6	57
2	3	1	2	3	1	2	2	2	3	2	2	1	2	2	3	4	2	2	2	4	2	2	2	2	2	2	2	2	5	1	2	4	5	4	1	-3	-2	1	-2	-1	-1	-3	1	1	-2	0	22	6	61
3	3	2	4	4	1	2	2	3	1	2	3	3	1	3	3	4	2	3	1	2	2	2	2	2	3	2	2	4	2	4	4	2	3	4	4	-2	-2	2	-1	3	-1	-1	3	2	2	1	22	2	67
2	3	2	2	4	1	2	3	2	3	2	3	1	2	2	2	2	2	1	4	1	1	3	1	3	3	2	1	2	4	1	1	5	5	3	2	-1	1	2	1	3	2	1	2	3	1	1	22	4	60
3	3	1	3	1	1	2	2	3	1	2	2	1	2	3	2	3	3	2	3	2	2	3	3	3	3	2	3	4	4	2	4	4	3	4	3	-3	0	3	1	2	-1	1	-1	1	-1	1	22	5	64
3	3	3	4	3	3	1	3	2	3	4	2	1	3	2	4	2	2	3	3	2	1	3	3	2	1	1	2	1	3	3	5	5	1	3	2	2	-2	2	2	2	2	2	3	2	2	1	22	6	69
3	2	1	3	3	1	2	2	3	2	2	1	2	1	2	3	2	4	1	2	4	1	1	3	1	3	3	2	1	2	1	1	1	3	2	2	0	-3	0	-1	-1	0	2	-1	1	0	1	22	6	60
2	3	2	4	4	2	4	1	3	2	1	4	3	3	3	3	3	3	3	2	4	3	4	2	2	4	2	3	2	4	2	4	4	4	3	4	-1	-1	1	-1	1	1	-1	-1	1	1	1	22	3	79
3	3	2	2	3	3	2	2	2	2	4	2	3	2	3	3	2	2	1	2	2	2	3	1	2	3	1	3	2	2	1	3	2	3	2	2	-1	0	1	-2	2	0	1	1	0	1	0	22	2	65
1	3	2	3	4	3	3	3	3	2	4	2	2	3	3	2	2	2	2	3	2	3	4	2	4	4	2	2	4	2	3	4	2	4	4	3	-3	3	3	1	-1	1	2	0	1	1	0	22	6	75
2	3	2	2	4	3	2	2	3	1	3	2	3	2	2	3	2	2	3	3	2	3	2	2	2	3	3	2	4	4	2	2	2	4	2	2	-1	-2	1	-1	0	-1	-1	-1	1	1	1	22	5	68
3	2	2	4	2	2	3	4	3	2	3	3	4	2	2	3	3	2	2	2	3	3	2	2	3	3	2	1	4	5	2	4	2	2	3	4	1	2	1	-1	1	1	1	2	2	-1	0	22	6	72
3	2	1	3	3	3	1	2	3	2	1	1	2	2	3	3	1	2	1	2	3	2	2	1	2	4	2	3	2	2	1	5	3	4	5	5	-1	0	2	1	2	2	0	1	2	2	1	22	2	60
2	3	1	1	1	1	1	2	3	2	3	2	2	1	4	2	1	1	3	1	3	4	1	2	1	3	3	3	1	2	1	1	1	4	1	1	2	-2	2	3	1	2	3	0	2	2	0	22	5	57
2	3	3	3	2	2	1	1	2	3	2	3	2	1	3	2	1	2	2	2	1	2	2	1	2	3	2	2	2	4	2	2	2	1	2	2	-1	-1	1	-2	0	2	-1	0	2	2	0	22	5	57
2	4	2	3	2	2	1	2	2	2	2	2	2	2	2	2	3	2	1	2	3	1	1	2	2	2	2	3	2	3	3	2	2	4	3	1	2	0	1	0	2	2	2	2	2	2	1	22	5	58
4	2	3	3	4	1	3	2	3	2	1	2	3	1	2	3	2	3	3	2	2	3	2	1	3	3	2	2	2	1	2	2	2	1	1	1	-1	1	2	1	3	1	2	2	3	0	1	22	4	67
4	3	1	4	2	3	3	3	3	4	2	2	3	2	2	3	2	4	3	2	3	4	3	2	2	4	2	4	3	4	2	3	3	2	2	1	-2	-1	1	-1	2	2	1	1	1	2	1	22	2	79
3	2	4	2	4	4	3	3	3	2	2	2	3	3	4	3	2	2	2	3	2	2	3	2	3	4	3	4	2	4	2	3	4	4	4	2	0	-1	1	-2	1	0	-1	0	-1	2	1	22	5	79
3	1	3	1	2	3	1	4	3	2	2	3	4	4	3	2	3	1	1	1	2	3	2	2	4	3	2	3	3	5	4	3	3	4	3	3	-1	-1	1	0	-1	-2	0	1	2	-1	1	22	4	68
2	3	1	2	2	2	1	3	3	2	1	3	2	3	4	4	4	3	2	3	3	3	4	3	3	4	3	1	5	5	5	5	5	5	4	3	-3	0	0	-3	1	-3	-3	1	2	-2	0	22	4	74
4	4	2	4	3	2	2	4	4	3	3	3	2	3	4	3	4	3	4	3	2	3	3	4	3	4	4	1	2	4	2	3	4	4	4	2	-1	-2	-1	-2	1	-2	-1	0	1	-1	0	22	1	88
2	2	2	4	2	2	2	4	2	2	2	2	1	2	2	2	3	3	3	3	4	1	3	2	3	3	2	2	4	2	2	3	2	1	2	3	2	1	2	2	3	3	2	2	2	2	0	22	5	67
3	3	2	3	3	1	3	3	4	4	3	4	3	1	3	3	3	1	3	1	2	3	2	4	2	4	4	2	2	2	2	2	1	2	2	2	1	0	1	0	1	1	1	1	1	0	0	22	5	77
3	2	1	2	2	1	3	2	3	1	2	3	3	2	1	3	3	2	1	2	2	1	2	2	2	2	2	1	3	4	2	3	4	4	2	2	1	-1	-1	1	-1	1	2	-2	0	1	1	22	6	56
1	3	1	2	1	1	1	1	2	1	1	1	1	1	1	1	1	3	1	1	3	1	2	1	1	3	1	1	4	4	5	5	1	1	4	4	3	3	3	3	3	3	2	2	3	3	0	22	2	39
3	3	1	3	4	2	2	1	3	3	2	3	1	2	3	3	3	3	3	1	3	2	2	3	2	4	3	2	2	4	2	3	4	4	3	1	-2	-1	2	-2	2	-1	-1	1	3	1	0	22	2	70
1	2	2	4	2	2	2	2	2	2	3	2	3	2	2	2	3	3	2	2	2	1	3	2	3	2	2	3	2	2	1	1	2	2	2	1	2	0	2	2	3	2	2	2	2	2	1	22	6	63
3	2	1	3	3	2	1	2	2	3	3	3	1	2	2	3	2	2	2	2	1	1	2	2	1	2	2	2	1	1	1	1	1	5	1	1	-2	0	1	2	2	-1	2	2	0	-2	1	22	2	57
3	2	1	2	4	1	3	2	3	3	2	2	2	1	2	3	2	2	2	1	2	2	2	2	1	3	2	2	2	4	2	2	4	2	2	2	2	-2	2	-1	1	2	2	1	2	1	0	22	2	59
2	3	1	1	3	1	3	1	2	1	2	2	1	2	1	2	3	2	2	2	2	1	3	1	2	3	2	3	2	2	1	2	2	2	1	1	2	0	2	2	2	0	3	1	2	3	1	22	2	54
3	4	1	2	3	3	1	2	3	1	2	2	3	2	2	3	3	3	2	2	1	3	2	1	1	3	2	3	3	2	4	4	2	1	4	2	0	-1	-1	1	2	-1	2	1	0	-1	1	22	2	63
2	4	1	3	2	1	1	2	2	3	3	3	2	1	2	2	2	1	2	1	2	1	3	3	2	3	2	1	2	4	2	1	4	4	1	1	-1	1	3	1	1	2	-1	1	2	2	0	22	2	57
2	3	3	3	3	2	2	1	3	3	3	3	3	1	3	3	2	2	3	2	2	2	2	3	2	4	3	3	2	5	2	4	4	2	2	4	-2	0	2	-1	1	2	-1	0	1	1	1	22	5	71
3	3	1	3	3	2	3	1	3	3	1	3	4	1	4	4	1	3	1	4	1	1	2	3	1	4	3	1	4	5	2	5	4	2	3	2	-2	1	3	2	3	3	0	2	2	0	1	22	4	67
2	4	1	3	4	2	2	2	2	1	2	2	1	2	3	3	4	2	2	2	2	3	3	2	3	3	2	1	1	4	2	1	2	1	1	1	-1	2	0	-2	2	2	3	3	2	0	0	22	6	65
2	4	2	4	3	1	2	1	1	2	1	1	4	1	1	4	2	1	1	1	1	2	2	1	1	3	1	1	2	5	1	3	2	1	1	1	3	3	2	-2	3	3	2	3	3	3	1	22	2	51
2	3	4	3	2	3	3	3	3	2	2	2	2	2	3	2	2	2	2	3	3	2	1	2	2	4	4	2	4	5	4	4	4	4	5	2	-2	2	2	-2	2	-1	-2	2	2	0	1	22	2	70
3	2	1	3	3	1	3	1	3	1	2	1	4	1	2	4	2	2	2	1	3	1	1	2	1	4	3	3	1	2	1	1	3	2	3	2	1	1	2	2	2	3	3	2	1	1	1	22	5	60
2	4	1	3	3	1	3	2	2	1	1	1	3	1	3	3	4	3	2	1	3	3	3	2	2	4	2	2	2	2	2	4	2	1	1	1	3	3	3	3	3	3	3	3	3	3	0	22	2	65
4	4	3	3	2	3	2	3	3	4	3	3	2	2	2	3	3	3	4	3	4	2	2	3	2	4	3	3	3	2	4	3	4	3	2	2	-2	-2	0	-2	1	0	0	-1	2	1	0	22	2	82
1	3	2	2	3	1	2	2	2	1	2	3	1	2	2	3	2	1	1	2	2	3	2	2	2	4	2	3	2	4	2	4	3	1	2	2	1	0	1	2	3	1	1	2	2	2	0	22	5	58
2	2	1	2	4	1	2	1	1	1	2	3	3	2	2	4	2	1	1	2	1	2	2	1	4	2	1	3	1	4	1	2	4	4	2	2	-1	-2	2	-2	2	2	2	2	1	1	0	22	3	55
2	2	2	3	2	3	2	2	3	1	2	2	2	2	2	2	3	3	2	2	3	2	2	2	3	3	3	2	4	4	4	4	4	4	4	3	0	2	2	-1	1	-1	-1	1	2	0	0	22	2	64
2	4	2	2	3	1	1	3	3	2	2	2	3	2	3	2	3	2	2	1	2	2	2	3	2	3	3	2	2	2	1	4	2	2	1	2	1	-2	1	0	1	-1	1	2	1	1	1	22	5	64
1	4	4	4	4	4	1	2	3	2	3	2	2	1	4	3	3	2	3	1	4	3	4	2	2	4	4	2	1	1	2	2	4	4	2	1	-3	2	3	-3	2	-1	-3	1	3	-1	1	22	5	78
3	3	2	3	3	2	2	3	3	2	2	3	2	2	2	3	2	2	1	2	3	2	2	3	1	3	3	2	2	2	3	2	2	3	2	2	1	-1	-1	1	1	0	1	1	0	1	1	22	5	66
3	3	1	3	1	2	1	2	2	2	2	3	4	2	3	4	3	2	3	3	3	1	2	2	2	1	2	2	2	4	2	2	2	3	4	2	2	-2	2	1	2	1	2	1	2	1	1	22	6	64
2	4	3	2	1	3	2	1	1	2	4	1	1	2	2	2	3	3	2	1	2	3	2	2	2	3	2	4	2	2	4	3	2	4	3	3	0	-1	1	-1	-1	0	0	-1	1	-1	1	22	2	62
2	3	3	3	3	3	4	2	3	1	2	2	2	2	3	3	2	3	2	2	4	4	2	2	3	3	1	2	4	5	4	5	3	4	5	2	-1	1	3	-1	-1	-1	0	-1	0	-1	0	22	6	71
2	3	2	2	2	2	1	2	3	2	4	2	2	1	3	3	4	3	2	3	2	1	1	2	2	4	2	3	4	4	2	4	1	2	2	3	2	0	3	2	3	-1	2	3	2	2	1	22	5	65
3	3	1	2	1	2	1	2	3	2	3	3	1	2	3	3	4	3	3	2	3	4	3	2	2	4	3	2	3	2	2	2	2	1	3	2	2	1	0	-1	2	-1	1	2	1	0	1	22	5	70
2	3	1	2	2	2	2	3	2	2	3	2	3	4	2	4	3	2	1	2	1	2	2	1	3	2	1	3	2	3	2	4	4	2	2	1	2	-1	2	-1	2	2	-1	2	2	1	1	22	5	62
1	2	1	2	4	2	3	2	1	3	1	2	4	1	1	4	2	1	1	1	2	1	1	1	3	4	1	3	1	4	1	1	2	5	1	3	0	-2	1	-1	2	2	0	1	3	-3	1	22	5	55
3	3	2	3	2	2	1	2	2	2	3	2	1	2	2	3	3	3	3	2	3	1	2	2	2	4	2	3	4	3	5	4	2	2	4	4	1	1	2	-3	1	-2	-1	1	1	1	0	22	5	65
2	3	1	2	3	1	2	1	3	2	2	2	2	2	4	3	3	2	2	1	2	3	2	2	1	3	2	1	2	4	3	4	2	4	4	2	-1	1	1	2	1	-1	0	1	2	-1	0	22	6	59
1	4	4	4	1	4	1	1	1	1	2	2	1	2	1	1	4	4	2	4	4	1	4	1	4	3	1	4	5	5	5	5	5	3	4	5	-3	3	-2	-1	-2	2	-1	-2	1	-1	1	22	0	67
3	4	3	3	3	3	2	4	4	3	4	3	2	3	3	3	4	3	3	4	3	3	2	4	3	3	3	3	4	4	3	4	4	2	3	2	-1	-1	-1	-1	0	0	-2	1	1	-1	1	22	4	88
2	3	3	2	3	3	2	2	2	3	2	3	2	2	2	3	3	2	2	2	2	2	2	2	2	4	3	2	2	4	2	2	4	3	2	2	-1	0	2	0	1	1	1	1	1	2	0	22	5	67
2	2	1	4	2	1	4	3	3	1	2	2	1	1	2	2	2	1	1	1	1	2	1	1	2	3	2	1	5	5	4	4	4	4	5	5	-3	3	3	-1	2	1	-1	2	3	-1	0	22	6	51
1	3	3	4	4	3	3	2	2	1	4	2	3	3	2	4	2	2	1	1	1	4	2	2	3	2	3	2	4	4	5	4	4	2	4	4	-1	1	2	-2	0	1	-1	1	2	-1	0	22	2	69
1	3	4	3	4	1	4	1	3	3	1	2	4	2	3	4	1	1	2	1	2	4	1	2	2	3	3	2	4	4	5	5	5	3	4	4	-2	2	3	2	3	3	2	3	2	1	0	22	2	67
3	3	3	3	2	3	3	3	3	2	3	2	2	3	3	2	2	3	2	3	3	2	3	2	3	3	2	3	3	4	3	4	4	4	4	3	-2	2	1	-2	2	0	-1	0	1	-1	0	22	6	74
3	3	3	2	3	3	2	2	3	2	3	3	3	1	3	3	3	3	2	3	3	2	2	2	2	4	3	3	2	4	3	2	4	2	2	1	2	2	3	-1	2	3	-1	2	3	2	1	22	5	74
2	2	1	4	3	1	1	1	1	1	3	1	4	2	1	4	2	1	1	1	2	1	4	1	2	3	1	3	1	1	2	2	5	1	1	2	3	0	3	3	2	3	2	3	3	3	0	22	2	54
1	3	3	3	3	3	1	2	3	2	2	2	2	2	3	3	3	3	3	2	3	2	3	2	3	4	3	4	4	4	4	4	4	5	4	4	-1	-1	2	-2	2	0	1	1	1	0	1	22	5	73
3	2	2	3	4	2	1	1	3	1	3	3	1	3	4	4	3	2	1	2	2	2	3	2	3	4	2	2	2	4	4	4	4	2	4	5	-1	2	1	-2	1	1	-1	-1	2	-1	0	22	4	68
2	3	2	4	2	1	1	2	2	1	3	1	1	2	3	3	4	2	3	2	2	3	3	1	2	3	1	3	4	5	4	5	2	4	5	4	-1	1	2	0	2	-3	0	1	2	-1	1	22	2	62
2	3	3	2	2	3	2	2	3	2	3	3	1	2	2	2	3	4	3	2	2	3	2	3	3	3	3	3	2	3	2	3	3	2	2	3	-2	1	0	-1	0	-1	-1	-3	-2	2	1	22	5	71
3	3	1	3	3	2	2	3	4	3	2	2	2	2	3	3	3	3	2	3	3	3	2	2	3	3	3	3	3	4	4	4	4	2	4	3	1	2	2	1	3	3	2	2	2	2	0	22	5	74
1	4	1	3	3	1	4	2	3	2	1	2	3	3	3	3	3	3	3	3	2	4	2	2	3	3	2	4	4	3	2	4	4	5	5	4	-2	2	2	-1	3	2	-2	3	3	0	1	22	5	73
2	2	3	2	4	3	2	1	3	4	1	2	2	1	3	3	2	1	2	2	2	3	3	2	2	3	2	1	2	2	2	4	4	2	2	1	2	-1	2	0	3	1	3	2	3	3	0	22	0	63
4	2	1	3	1	2	3	4	1	1	1	2	1	1	1	3	4	1	1	2	3	1	1	1	1	1	1	1	4	4	3	5	1	3	3	5	2	-2	1	0	3	0	2	1	1	0	0	22	5	49
4	2	1	3	3	1	2	3	4	4	1	3	2	2	4	3	3	3	1	2	4	2	2	4	2	3	4	2	4	3	4	5	4	4	5	4	2	3	2	-3	1	-3	-3	2	-2	-3	1	22	2	74
3	2	4	1	1	2	1	4	2	3	4	3	2	2	1	2	3	3	3	2	3	1	3	3	3	4	2	3	4	1	4	5	1	3	4	4	-2	0	-2	-1	0	-1	-1	0	2	-1	1	22	2	70
2	4	2	2	4	1	1	3	1	3	2	2	3	1	1	3	4	2	3	2	3	1	3	1	3	1	1	3	4	2	2	1	2	2	1	2	0	-2	1	-2	1	2	2	0	2	3	1	22	2	62
3	3	3	4	3	2	2	4	4	2	3	4	1	2	4	3	3	2	2	3	4	2	4	4	3	4	4	2	5	5	4	5	4	4	4	2	-2	1	2	-1	1	1	2	1	-1	3	0	22	5	84
1	3	1	1	1	3	1	3	1	1	2	2	1	2	2	1	1	2	1	1	1	1	2	1	1	2	2	1	5	4	5	4	3	2	5	4	2	2	-1	2	-1	-2	-2	-2	-1	-1	0	22	5	42
2	4	2	2	4	2	1	2	2	1	2	3	2	2	3	2	4	2	3	3	2	1	3	1	3	3	1	4	2	1	2	2	2	5	4	2	-3	-1	1	-1	0	1	2	1	-1	2	1	22	5	66
4	4	2	4	4	3	4	4	4	4	3	4	4	4	4	4	3	4	4	4	4	4	4	4	4	4	4	2	2	2	2	2	2	1	3	2	3	2	3	2	3	1	3	3	1	-1	0	22	4	105
2	3	1	3	2	2	4	2	3	3	2	2	2	1	2	3	3	2	2	2	3	4	2	2	2	2	2	3	2	4	2	2	2	2	2	2	-1	0	2	1	3	1	1	2	1	1	0	22	6	66
3	3	4	1	3	4	1	2	1	1	4	1	1	3	1	3	1	2	2	1	2	2	3	2	2	3	2	2	2	5	2	4	4	5	1	3	-2	0	2	2	2	3	3	3	2	3	0	22	1	60
2	3	2	2	2	2	3	3	3	3	2	3	2	2	3	3	3	2	3	2	3	2	2	3	3	4	2	2	4	4	4	4	4	2	4	3	-2	-1	1	0	2	-2	-2	0	2	0	0	22	5	71
2	3	2	3	4	2	1	2	3	2	3	3	4	2	4	4	3	3	3	1	2	4	2	2	3	4	1	1	4	4	2	4	3	1	3	1	-1	2	2	2	2	2	1	2	1	2	1	22	5	73
2	3	1	3	3	3	2	3	2	2	1	3	2	2	1	3	3	2	2	1	3	3	1	2	1	3	2	1	2	2	4	4	2	1	4	4	-1	1	-1	0	2	-1	1	3	3	-1	0	22	4	60
3	3	1	4	3	1	2	1	1	3	3	2	1	2	1	4	3	1	2	2	1	2	2	1	2	2	1	2	4	4	4	4	5	4	5	2	-2	2	3	1	2	1	0	1	3	1	0	22	6	56
2	3	3	3	2	2	3	2	2	3	3	2	3	2	3	3	2	3	2	2	2	3	3	2	3	3	3	2	4	5	3	4	4	4	4	2	-1	-1	1	-1	2	-1	-1	0	2	0	1	22	5	71
4	3	1	3	2	1	2	2	4	4	2	4	2	1	4	3	3	1	2	1	2	4	1	2	1	4	4	2	2	1	1	1	1	1	1	1	-3	-3	0	1	2	1	2	0	-1	-3	0	22	1	69
3	3	4	2	3	4	2	3	3	2	2	2	3	2	3	3	3	2	4	3	3	3	3	3	3	4	3	3	2	4	3	4	4	4	2	1	-1	-2	0	-2	1	-1	-1	0	-1	0	1	22	2	81
3	3	2	2	3	2	3	2	3	3	2	2	4	2	2	3	4	2	3	2	2	2	2	3	2	3	3	2	2	2	2	2	2	4	2	4	-1	1	1	1	2	1	1	2	2	1	0	22	5	71
4	3	1	3	4	2	1	4	2	1	2	2	1	3	1	1	4	3	1	2	3	2	3	2	4	3	3	1	4	4	4	4	5	4	4	5	-1	-2	2	-3	2	1	1	2	1	2	0	22	5	66
1	3	1	4	3	2	2	2	3	2	2	2	1	1	2	2	2	2	3	4	2	3	3	1	3	3	1	1	2	1	1	1	1	3	1	1	-1	-2	2	-1	1	0	-2	0	3	-1	0	22	6	61
3	4	2	2	1	2	1	2	3	4	4	3	1	2	2	3	3	2	2	3	2	2	3	2	3	4	3	4	2	4	2	1	3	1	2	1	-1	0	2	1	2	2	0	1	2	2	0	22	1	72
3	4	1	3	2	1	2	3	3	1	3	2	2	2	4	3	4	3	3	2	2	3	1	2	3	4	2	3	3	4	2	3	4	3	2	4	-2	1	2	-3	1	-1	-3	1	2	1	0	22	2	71
3	3	1	2	2	2	2	1	3	3	2	3	1	2	3	2	3	2	3	1	3	2	2	3	2	3	3	3	2	2	2	2	2	2	2	2	-2	2	2	-2	2	1	1	2	3	1	1	22	5	65
2	3	1	2	3	2	2	3	2	2	2	2	3	2	2	3	3	2	2	2	2	2	2	2	2	2	3	2	3	4	4	4	3	2	2	2	2	-2	0	2	2	1	2	2	2	2	0	22	6	62
3	2	2	3	2	3	3	2	3	2	3	2	2	2	3	3	2	3	3	2	2	2	3	2	3	3	3	3	4	4	4	4	3	3	2	3	1	-1	1	-1	1	1	2	-2	-2	1	1	22	4	71
3	3	1	3	3	1	2	2	2	1	2	2	2	1	3	3	2	2	2	2	3	3	2	2	2	2	3	3	5	4	4	5	5	2	5	3	-1	-1	1	-1	1	-2	-2	0	-1	-2	0	22	2	62
2	3	2	2	1	3	2	2	4	1	4	3	1	2	2	3	2	2	2	3	2	1	3	2	2	4	3	1	4	5	3	4	4	4	5	5	-2	1	2	-2	1	-2	-3	1	2	-2	0	22	2	64
2	3	1	3	1	1	1	2	2	1	1	2	2	1	1	3	2	2	4	2	2	3	2	2	2	4	2	2	4	4	3	4	3	4	4	2	-1	1	2	-1	2	0	1	1	2	-1	1	22	5	56
4	3	1	4	4	2	3	3	4	4	2	4	2	3	4	3	3	3	3	4	2	2	3	4	3	4	3	4	4	4	2	5	5	3	4	2	-2	-2	0	-2	0	-3	-3	-1	0	-1	0	22	5	88
3	3	2	3	3	3	3	3	2	3	3	2	4	3	2	4	1	2	2	2	2	4	2	1	2	3	1	3	4	4	2	3	4	2	4	4	2	1	1	2	2	2	3	2	3	2	1	22	5	71
3	2	2	1	1	2	1	2	3	3	3	2	2	2	3	1	2	4	4	3	3	1	2	2	2	3	3	4	2	3	2	4	2	1	1	1	0	-2	2	-1	2	0	2	1	0	2	0	22	6	66
1	2	1	3	4	1	3	1	2	2	1	2	2	2	1	4	2	3	1	4	3	3	3	1	2	3	2	1	2	4	4	2	5	4	4	5	-1	2	2	1	1	2	2	1	0	1	1	22	2	60
3	3	2	2	2	2	1	2	2	2	3	2	1	2	2	3	3	2	2	2	2	1	2	2	2	3	2	3	2	2	2	3	2	2	2	2	1	0	2	0	2	1	2	3	2	2	0	22	5	60
3	3	3	4	1	2	1	2	3	2	2	2	1	2	3	1	3	3	3	2	2	1	2	2	2	4	4	4	4	5	4	5	4	3	4	2	1	1	2	2	2	-1	-1	2	2	1	0	22	2	67
2	2	1	3	3	1	2	2	4	2	3	3	1	2	2	3	3	3	2	3	3	4	3	2	3	3	1	2	2	5	1	2	4	2	1	2	-2	0	2	1	2	1	2	2	2	3	1	22	2	68
4	3	2	2	4	2	1	1	2	4	2	3	2	1	2	1	3	2	1	3	2	4	1	3	3	2	3	1	1	1	1	1	1	2	1	1	3	-2	-1	3	3	3	3	3	3	3	0	22	5	64
2	2	1	4	3	1	4	2	2	2	2	3	2	2	2	2	4	3	2	2	1	3	1	2	3	2	2	2	2	4	2	3	4	2	3	4	2	0	2	-1	1	0	2	0	2	1	1	22	1	63
3	2	3	2	2	3	1	3	4	2	3	3	2	2	4	3	3	3	2	2	2	1	2	4	2	4	4	4	3	4	2	4	4	4	4	2	-2	-2	2	-1	2	0	0	1	2	-3	1	22	2	75
2	2	2	3	2	2	2	3	2	2	1	2	1	3	2	2	2	3	1	2	2	3	2	2	3	2	2	2	2	2	2	2	2	4	1	2	1	2	1	1	2	2	2	2	2	3	1	22	2	59
2	3	3	3	3	3	3	3	2	1	3	2	4	3	3	4	1	2	2	2	1	3	4	1	3	3	2	4	2	2	2	2	2	2	3	1	1	-2	-2	2	2	2	1	-2	-2	2	1	22	6	73
3	2	1	2	4	1	2	1	2	2	2	3	4	2	2	4	2	2	1	2	3	4	3	1	2	3	1	1	3	4	2	3	3	2	1	1	1	1	3	1	3	3	2	3	2	2	1	22	1	62
1	2	2	2	1	3	3	1	2	2	3	2	3	2	2	2	3	3	2	2	3	1	2	2	3	3	1	3	1	2	1	2	1	3	2	2	2	-2	2	-1	1	1	2	3	2	0	0	22	2	61
2	2	2	3	3	2	4	2	2	3	2	2	2	2	2	3	3	4	2	3	2	3	3	2	3	3	3	3	2	2	2	2	2	4	2	2	0	-1	1	-1	1	2	2	-2	-2	2	1	23	5	72
3	2	2	2	2	3	3	1	1	1	3	1	3	2	2	2	1	2	2	2	2	2	2	1	2	3	1	3	2	3	2	2	2	2	2	2	1	-1	0	1	1	2	2	-1	-1	1	1	23	6	56
3	3	1	2	1	1	4	2	2	3	2	1	1	1	2	1	2	2	2	3	2	2	1	1	1	3	2	1	1	1	1	1	1	1	1	1	3	0	2	2	2	2	3	2	2	3	0	23	6	52
2	2	2	2	3	3	2	2	2	2	2	2	3	2	2	2	2	2	1	2	2	2	2	2	3	3	3	3	2	2	3	3	2	2	2	2	1	0	1	1	1	1	1	1	1	0	0	23	2	62
3	3	2	3	3	3	2	2	3	4	2	2	2	3	3	4	3	2	4	2	2	3	3	2	2	4	2	2	5	5	2	5	5	5	5	4	3	0	2	-3	2	-2	-3	2	2	-2	0	23	5	75
2	2	3	4	2	3	2	3	1	3	1	2	2	1	1	3	1	1	1	1	2	3	2	1	1	3	2	2	1	1	2	2	2	4	2	1	-1	0	3	1	2	1	2	2	2	2	0	23	6	55
2	4	2	2	2	1	3	2	2	2	3	2	3	2	2	2	3	2	3	2	3	3	2	2	2	3	2	2	2	2	2	2	2	2	2	2	-1	0	1	-1	0	-1	1	1	2	1	0	23	5	65
4	2	1	2	3	2	2	3	2	4	1	4	2	2	4	2	3	3	3	2	2	3	4	4	2	3	3	2	2	4	3	4	4	2	4	2	0	0	2	0	0	0	1	0	1	0	1	23	5	74
3	3	2	2	3	2	2	2	2	2	3	2	3	2	2	2	2	2	2	2	2	2	2	2	2	2	2	2	2	2	2	2	2	3	2	1	2	-2	1	2	2	2	2	2	0	2	1	23	6	61
2	2	2	2	3	2	2	2	1	2	3	3	2	2	1	2	2	2	2	2	2	2	2	1	2	2	1	2	2	2	2	2	2	2	1	2	2	-2	1	2	1	2	2	1	2	2	1	23	6	55
3	2	3	3	3	2	3	2	2	3	3	3	2	3	2	3	3	3	3	3	2	2	2	2	2	3	2	3	2	2	2	3	2	2	2	2	0	1	-1	0	0	-1	0	2	0	0	1	23	2	72
4	4	2	4	3	3	3	2	4	3	3	4	4	3	3	4	4	2	4	3	2	4	2	2	3	4	3	3	4	5	4	5	5	4	4	4	-2	-1	-3	-2	-2	0	-2	-1	3	-2	1	23	6	89
2	3	3	2	3	3	1	3	3	2	2	2	1	3	3	3	1	2	2	1	2	1	3	2	2	4	3	3	2	2	1	2	4	2	2	2	-1	-1	2	0	1	2	1	2	2	1	1	23	5	65
2	3	1	3	3	2	2	2	3	3	2	2	3	2	2	2	3	2	2	2	3	2	2	2	2	3	2	2	4	4	4	4	4	3	3	2	1	1	1	0	1	-1	-1	1	2	0	0	23	2	64
1	3	2	4	4	2	3	3	3	2	2	3	3	2	2	3	2	1	1	2	1	2	3	2	2	4	2	2	4	5	4	4	4	3	4	4	-1	1	2	-1	2	1	-1	0	2	2	1	23	2	66
2	3	3	2	2	2	2	2	2	1	3	3	1	2	2	2	2	3	2	3	3	2	2	1	3	2	2	2	2	4	3	2	3	3	2	2	0	0	1	0	1	0	0	0	1	2	1	23	2	61
2	3	1	3	3	1	2	2	1	1	2	2	2	2	2	3	1	2	1	1	2	3	2	1	3	3	1	2	2	1	2	2	2	2	2	4	1	1	3	1	2	1	1	3	2	2	0	23	2	54
1	3	1	3	3	1	3	1	1	2	2	2	3	2	1	4	3	2	2	1	2	4	2	1	2	2	1	2	2	2	1	2	2	2	3	2	0	1	2	1	3	2	2	3	3	1	1	23	2	57
3	2	2	3	3	2	3	1	2	3	2	2	3	3	3	3	3	2	2	2	2	2	2	2	2	3	2	2	3	2	4	5	3	4	2	3	-2	-1	2	1	3	0	1	1	3	1	1	23	7	66
1	3	2	3	3	2	2	3	4	1	4	2	2	3	3	3	4	3	1	3	3	2	4	2	3	3	2	3	4	4	4	4	3	5	4	2	-1	0	1	-1	1	-1	-1	-1	1	-1	0	23	2	74
2	3	1	3	2	1	3	3	2	2	2	2	2	2	2	2	3	2	2	2	2	1	2	2	2	3	2	1	1	2	2	2	2	1	2	1	2	1	3	1	3	2	2	3	2	3	0	23	5	58
3	3	1	3	2	1	4	3	3	3	2	2	2	2	3	2	3	3	3	3	3	2	3	2	3	3	3	2	4	4	4	4	2	2	4	2	2	1	2	2	3	0	2	2	3	0	0	23	5	72
3	2	2	3	1	3	1	2	3	2	3	3	3	3	3	2	3	1	2	3	2	3	2	3	2	3	3	3	2	4	1	3	4	1	3	1	-1	2	2	-1	2	-1	1	2	0	1	1	23	6	69
4	2	2	3	3	2	4	3	3	2	3	4	4	3	3	4	3	2	3	3	2	2	2	2	3	3	2	2	4	3	4	4	4	4	2	2	0	-2	1	-2	0	-2	-1	0	0	0	1	23	6	78
3	4	1	3	2	1	3	1	2	4	1	3	2	2	1	2	3	1	1	1	1	1	2	2	2	3	3	3	1	1	1	2	3	4	2	4	-1	0	2	1	1	0	1	1	0	0	1	23	5	58
2	2	3	2	2	3	3	3	2	3	3	2	2	2	2	2	3	2	3	2	2	2	2	2	2	3	2	3	4	4	4	4	4	2	4	4	-1	1	2	-1	2	1	1	2	3	1	0	23	5	66
3	4	1	4	4	1	2	4	4	4	1	3	1	2	4	3	4	2	3	2	4	2	2	3	3	4	2	4	4	5	4	5	4	1	5	2	1	1	1	1	3	2	1	3	3	3	0	23	5	80
2	3	1	2	3	1	3	2	2	4	2	2	4	3	2	3	3	2	3	2	2	4	2	2	2	4	2	2	2	4	4	3	2	5	4	4	0	-1	2	-1	2	2	1	2	3	2	1	23	5	69
3	3	4	2	2	3	2	2	3	2	3	3	2	2	3	3	3	3	3	3	2	2	2	3	3	3	3	3	3	4	3	2	4	4	3	2	-2	1	-1	-2	0	-1	0	0	1	-2	1	23	5	75
2	2	2	1	2	1	3	1	2	2	1	2	3	2	2	3	2	2	1	1	2	2	1	2	1	4	2	3	1	2	1	2	2	1	1	1	3	1	3	3	3	3	3	3	2	2	1	23	5	54
2	3	4	4	3	3	3	2	3	3	2	2	1	2	3	3	4	3	2	2	4	3	3	2	3	4	3	2	5	4	4	4	2	1	4	5	2	1	2	2	2	2	3	3	2	-1	0	23	5	78
4	3	1	4	4	2	4	2	3	4	1	3	3	2	4	4	4	2	1	1	2	2	1	4	2	4	4	4	2	2	2	2	4	4	3	4	-2	1	0	0	1	0	0	1	1	0	1	23	6	79
2	3	1	4	1	2	2	3	3	3	2	3	2	3	2	3	2	3	2	3	2	3	2	3	3	4	2	2	4	3	5	5	4	3	5	4	-2	3	2	-1	2	0	-1	2	3	0	1	23	1	70
3	3	2	3	4	1	1	3	3	2	3	3	1	2	4	2	4	3	2	3	3	2	3	3	2	4	3	3	4	4	4	4	3	3	3	4	0	0	0	-1	-1	-1	0	-1	1	-1	0	23	3	75
3	3	2	3	4	2	2	2	3	2	2	3	3	2	3	2	2	2	3	1	3	3	2	3	1	4	3	4	2	4	3	3	1	1	3	4	1	-2	1	1	0	0	2	1	1	2	1	23	5	72
2	2	2	1	2	2	4	2	3	4	3	2	2	2	3	2	2	1	3	3	2	2	4	2	2	3	3	2	4	5	4	4	3	2	4	3	1	0	0	1	1	0	2	-1	1	-1	1	23	5	67
3	3	3	2	2	3	1	3	2	2	4	2	1	1	3	1	1	2	3	2	2	1	3	2	2	3	2	4	2	2	1	2	1	1	2	2	1	-2	0	1	1	2	1	1	-1	1	0	23	5	63
3	3	2	3	4	3	2	4	4	3	3	3	4	3	4	3	2	4	3	2	1	2	3	3	3	3	3	3	4	5	4	4	2	5	4	4	2	-2	2	2	2	2	2	1	3	2	1	23	5	83
2	3	2	4	3	1	1	2	2	1	1	3	2	4	4	3	1	2	1	1	3	3	4	1	3	4	2	1	4	4	4	4	4	4	5	4	-2	2	2	-1	3	0	0	2	2	-2	1	23	2	64
1	3	2	2	2	2	2	2	2	1	1	1	2	2	2	3	3	2	2	2	2	2	2	1	2	3	2	1	2	1	2	4	3	2	1	2	0	1	1	-1	2	0	2	2	2	-2	0	23	5	54
3	3	3	2	3	2	1	3	4	3	4	3	1	2	3	2	3	2	3	2	2	1	3	3	2	4	4	4	2	4	4	2	3	2	3	3	0	-2	1	2	1	0	2	1	1	2	0	23	2	75
2	3	1	4	3	1	4	4	3	3	3	2	4	2	3	3	3	4	2	2	2	4	4	2	3	4	2	4	4	5	5	5	3	5	4	3	-3	-2	2	-3	0	-3	-3	0	3	-3	1	23	5	81
2	4	3	4	4	2	2	1	4	3	1	1	4	2	3	4	3	2	4	1	3	1	2	4	4	4	4	4	2	4	1	4	2	1	5	2	2	2	0	-3	3	2	-3	2	3	-3	1	23	2	80
2	3	1	3	1	3	1	3	2	1	1	2	1	2	2	2	2	3	1	2	2	1	2	1	2	3	2	2	1	2	1	1	3	2	4	2	0	1	2	3	3	3	2	3	0	2	0	23	5	53
3	4	2	4	3	2	1	3	2	2	4	2	1	2	2	2	4	2	2	3	3	1	3	2	2	3	2	4	2	4	2	4	3	2	4	3	2	2	1	2	2	1	2	2	1	-1	0	23	6	70
4	2	1	4	4	1	4	1	3	4	1	4	3	1	3	4	3	3	3	1	1	4	1	3	1	4	3	1	5	5	3	5	2	4	5	5	-2	3	3	-1	0	-2	-2	0	3	3	1	23	5	72
2	3	1	4	3	1	3	2	4	1	1	3	1	2	3	4	2	1	1	1	2	4	1	2	2	4	2	2	1	2	1	4	5	3	1	2	-3	0	1	1	3	3	0	1	3	0	1	23	6	62
4	4	2	4	4	2	1	4	4	2	1	3	1	1	4	3	3	3	3	3	4	1	3	2	3	4	2	4	4	5	2	4	4	3	4	4	0	1	3	-1	3	1	-1	0	2	-2	0	23	5	79
3	3	1	2	1	2	1	2	4	4	4	1	1	2	4	1	2	2	2	1	2	1	3	4	2	4	4	3	5	5	4	5	4	5	5	1	-3	-1	2	-3	1	-1	-1	-2	3	-1	0	23	1	66
4	4	2	4	4	2	3	2	3	3	1	2	4	2	3	4	3	3	2	4	4	3	4	4	4	4	4	4	4	4	4	4	4	2	2	4	-2	1	-1	-1	-2	-2	-1	-1	-1	-1	1	23	2	90
3	2	2	3	3	2	3	3	3	3	4	3	3	2	1	3	4	3	3	3	3	1	2	3	3	3	2	3	3	4	2	4	3	1	2	2	-1	-1	2	-2	1	1	0	1	2	2	1	23	5	76
1	1	1	3	3	1	1	1	2	4	3	1	1	2	1	4	3	3	2	2	3	1	1	2	2	3	2	1	4	3	4	4	1	2	3	1	-2	1	2	-3	1	1	-3	3	3	1	0	23	2	55
2	3	3	2	1	2	1	3	3	1	3	1	1	2	2	3	3	3	2	2	3	1	2	1	2	3	2	2	2	4	4	2	2	2	3	2	-2	-1	2	-1	0	-1	1	0	3	-1	0	23	5	59
3	2	1	4	4	1	2	2	4	2	3	2	2	1	4	4	4	4	2	2	3	1	1	2	1	4	2	1	2	4	2	4	4	1	5	5	-2	-1	2	1	2	2	-2	1	3	-2	1	23	2	68
3	3	2	3	2	2	2	3	3	2	2	3	3	3	3	3	2	3	3	3	2	3	4	3	3	4	3	2	4	4	4	4	2	2	5	4	-2	0	0	-1	0	0	-1	0	-1	0	1	23	5	77
2	2	1	4	1	1	3	2	1	2	2	2	1	2	1	2	1	1	1	1	1	2	2	1	2	3	1	2	3	1	1	2	1	4	4	4	-1	0	1	2	3	2	-1	2	2	-1	0	23	5	47
2	3	1	2	1	2	1	3	4	2	3	2	3	2	3	2	3	2	3	2	1	4	2	2	2	4	3	4	3	4	5	4	3	5	3	2	-2	-1	2	-1	3	1	-1	2	2	-1	1	23	5	68
2	2	1	3	3	2	2	2	1	1	3	2	2	2	2	2	1	1	1	1	2	1	1	1	1	2	1	3	2	2	1	1	2	1	1	1	3	-1	2	2	2	3	3	3	3	3	0	23	5	48
2	2	2	3	2	2	2	2	3	2	3	2	1	1	2	2	1	2	1	2	3	1	2	2	2	4	2	3	4	4	1	2	2	1	2	1	2	-2	2	0	2	2	2	2	2	1	0	23	5	58
1	3	2	3	2	2	1	2	2	1	2	2	2	2	1	2	2	2	2	2	2	2	3	1	2	3	1	2	2	4	2	1	2	4	2	4	1	-2	2	-1	1	2	2	1	1	2	1	23	2	54
3	4	2	2	1	3	2	3	3	4	4	1	2	2	2	3	4	1	4	2	4	3	2	2	2	4	2	2	2	4	2	2	2	2	2	1	-1	2	3	-1	3	1	1	2	3	2	1	23	5	73
2	3	1	3	3	1	2	1	2	4	1	2	2	1	3	3	3	2	3	1	2	3	2	3	1	4	2	2	1	3	2	3	1	1	2	1	1	-1	1	2	2	2	3	2	2	3	1	23	5	62
1	3	1	1	3	1	1	1	2	1	2	2	1	2	2	2	1	1	1	2	1	3	1	1	1	3	1	3	1	1	2	1	1	1	1	1	3	1	3	2	3	2	3	3	3	3	0	23	6	45
3	2	2	2	1	2	1	2	3	2	2	3	1	1	3	3	4	3	3	1	3	2	1	3	1	4	3	3	2	2	2	2	2	2	2	2	2	-2	0	2	0	2	2	-2	0	0	1	23	2	64
3	2	2	2	3	2	1	3	3	1	4	2	3	2	4	2	1	2	1	3	1	1	2	2	2	4	3	2	2	5	1	2	4	2	2	1	-2	-2	1	-2	1	-1	-2	-1	-2	2	1	23	5	63
2	3	1	4	3	1	2	2	3	2	2	3	3	2	2	3	3	3	1	1	3	2	3	2	2	3	3	1	3	3	2	4	2	2	2	2	1	0	1	1	2	0	2	3	2	2	1	23	2	65
3	3	3	3	2	2	2	4	3	4	3	3	1	2	4	2	3	4	2	2	3	2	3	3	3	4	2	3	4	4	4	4	3	2	4	3	0	0	1	0	2	0	0	0	0	0	1	23	2	78
3	4	2	3	3	1	2	2	2	3	1	3	3	2	3	3	3	2	3	2	3	3	2	3	2	2	3	2	4	5	3	4	2	2	3	4	-1	2	1	1	2	0	0	3	2	2	1	23	5	70
3	3	1	2	2	1	2	2	2	3	2	2	2	2	3	2	2	2	3	2	2	1	2	2	2	4	3	1	2	2	2	2	2	1	2	2	2	2	3	2	2	2	1	2	2	2	0	23	6	60
4	4	1	4	4	2	2	4	3	3	4	4	1	3	4	4	4	2	4	2	4	1	4	3	3	4	3	1	3	4	2	4	4	2	4	4	-1	-2	3	2	2	2	2	2	1	2	0	23	2	86
3	1	2	2	2	2	1	2	2	1	2	3	1	1	1	2	1	1	2	2	1	1	2	2	1	3	2	2	2	3	1	1	1	1	1	1	3	1	3	0	2	3	3	3	3	2	1	23	6	48
2	3	2	3	3	1	2	2	2	1	3	2	1	2	2	2	3	2	2	2	2	1	2	2	2	3	2	1	2	2	2	1	4	2	3	4	-1	0	2	0	2	-1	1	2	2	1	0	23	5	57
3	3	2	3	3	2	2	3	3	2	4	2	1	2	2	3	3	2	2	2	2	2	3	2	2	4	2	3	4	4	4	4	2	4	4	4	-1	-1	2	-2	-1	-2	-1	-1	-2	1	0	23	5	69
2	4	3	2	2	3	2	4	4	4	3	3	1	2	4	2	3	3	4	3	3	1	3	4	3	4	4	3	2	4	1	2	3	1	1	2	0	2	2	1	2	0	2	3	1	1	0	23	5	83
3	4	2	4	3	1	2	3	3	2	1	3	3	2	4	4	4	3	3	3	4	2	3	2	4	4	2	2	5	5	5	4	2	2	4	4	-1	-1	1	-3	-1	-3	-2	1	3	-1	0	23	5	80
3	2	2	3	2	3	1	2	2	2	3	3	2	1	3	2	2	2	2	2	2	2	3	2	2	3	3	3	4	4	2	4	4	3	2	1	-1	1	2	-1	0	2	-1	0	-1	0	1	23	2	64
2	3	2	2	3	3	3	3	2	2	3	3	2	2	2	2	3	3	3	3	4	3	2	2	3	4	2	2	4	4	3	3	3	3	3	3	-1	1	0	0	1	0	0	1	1	-1	1	23	5	73
3	3	1	3	2	1	2	1	2	1	3	3	2	1	1	2	3	3	2	3	3	3	2	2	2	4	2	2	4	4	3	4	4	4	3	2	1	-2	-2	2	-2	1	0	1	1	2	1	23	2	62
3	2	3	3	3	2	3	2	3	2	4	3	3	3	3	3	2	2	2	2	2	2	2	3	3	4	3	2	2	4	4	1	2	2	2	4	2	-2	3	2	2	-1	2	2	2	0	0	23	1	74
2	2	1	1	4	1	3	3	1	2	2	2	2	1	1	4	2	2	1	1	3	2	3	1	2	2	1	1	1	1	1	2	1	1	1	2	3	-1	1	2	2	3	3	2	2	2	0	23	5	53
2	4	2	2	3	2	2	3	4	2	3	3	1	2	3	2	4	2	1	2	2	1	2	2	2	3	3	3	2	2	2	4	4	1	4	5	-2	2	1	1	-1	-3	1	-2	2	-2	0	23	2	67
2	2	1	3	3	2	2	2	2	2	3	2	3	2	2	3	3	2	2	2	3	2	2	1	2	4	1	4	4	3	2	2	3	3	3	4	-1	2	-1	-1	0	1	-1	0	2	1	0	23	6	64
2	3	1	2	1	3	1	3	4	1	3	3	1	2	3	1	4	3	2	4	2	1	2	2	3	4	2	1	1	2	4	1	1	1	2	2	-2	-3	3	-3	1	-3	1	3	3	-1	0	23	6	64
3	4	1	4	1	1	2	2	4	4	1	3	3	1	4	3	4	3	4	2	2	1	2	2	3	4	3	1	4	5	5	5	2	4	5	5	-1	2	-2	1	1	-3	-2	-2	2	-1	0	23	5	72
2	3	2	3	2	2	1	3	3	2	2	2	2	2	3	3	2	3	2	2	3	2	2	2	2	3	2	4	2	4	2	3	5	3	4	3	-1	0	2	1	2	2	2	1	3	2	1	23	5	66
2	3	1	3	3	1	2	2	2	2	2	2	1	2	2	3	3	2	2	2	2	1	2	1	2	3	2	2	3	4	2	3	4	3	2	4	1	2	2	1	3	1	1	3	2	-1	0	23	5	57
1	3	3	3	4	2	2	2	2	1	2	2	3	3	3	4	3	1	1	2	1	3	3	2	3	4	2	2	4	5	4	4	4	4	5	5	-3	0	1	-2	0	-2	-2	1	1	0	0	23	2	67
3	2	1	4	1	3	1	4	3	1	3	2	1	2	3	4	3	3	3	2	3	1	1	2	3	4	3	2	2	5	2	4	4	5	4	4	-2	2	-1	-2	3	-1	-2	2	3	-1	0	23	5	68
3	3	1	4	1	1	1	2	4	1	2	3	1	1	4	2	3	1	2	1	3	1	1	2	1	3	2	1	1	1	1	1	1	1	1	1	2	3	1	3	3	0	3	3	2	3	1	23	2	55
1	2	1	3	2	2	1	2	1	2	2	2	1	2	1	3	2	1	2	2	2	1	2	1	2	3	1	2	4	2	4	1	1	2	1	4	2	1	3	2	3	0	2	3	2	2	0	23	2	49
3	2	2	4	2	1	2	1	2	2	1	1	3	2	3	3	2	2	1	1	2	2	2	2	2	3	2	1	3	2	4	4	3	2	4	4	2	-1	1	0	1	2	1	1	0	1	0	23	2	56
4	4	3	4	3	3	1	4	4	4	1	4	1	2	2	4	3	2	3	4	2	4	3	2	4	2	1	3	4	1	5	4	1	1	4	3	1	1	2	1	3	2	2	3	1	3	0	23	5	81
3	3	1	3	4	2	1	2	2	3	2	1	2	3	2	4	4	2	2	2	1	2	4	2	2	2	1	2	2	4	1	2	2	2	1	2	2	0	1	2	2	-1	3	3	1	2	1	23	6	64
3	4	1	3	4	1	3	3	4	4	1	2	4	2	4	3	3	2	1	2	2	4	2	3	3	4	4	1	5	4	5	4	4	3	4	2	-2	0	1	-3	-2	-2	-3	-1	1	-3	0	23	5	77
2	3	2	3	1	3	3	3	2	2	3	3	3	3	3	3	2	2	2	2	2	3	2	2	2	2	3	2	4	4	2	4	4	4	3	2	2	-1	2	-1	1	1	-1	0	0	0	1	23	5	68
2	3	3	4	4	3	2	2	2	1	1	1	2	3	1	4	3	2	2	3	4	3	3	1	2	4	2	1	4	1	1	4	2	1	5	5	-1	2	2	-1	3	1	-1	2	2	-1	0	23	6	68
2	3	2	2	3	1	1	2	3	3	3	2	1	2	2	2	3	1	3	2	1	1	1	2	1	4	2	2	1	1	2	1	1	3	1	1	3	-3	3	3	3	0	3	3	3	3	1	23	2	57
1	3	2	3	2	2	1	2	2	1	3	1	1	2	2	1	1	1	1	2	1	1	2	2	2	3	2	3	1	3	1	1	4	2	2	1	3	1	2	2	2	2	3	2	3	2	0	23	5	50
1	4	1	3	3	2	4	3	3	2	3	2	4	2	4	3	3	3	2	2	2	2	2	2	3	4	2	4	2	5	1	3	4	1	3	2	0	0	1	1	2	2	2	2	0	2	1	23	5	75
2	1	1	3	2	2	1	2	2	1	2	1	2	2	1	3	3	2	2	2	3	2	1	1	2	2	1	3	4	4	4	4	3	4	4	4	-2	0	1	-2	2	1	-1	2	2	0	1	23	5	52
2	2	4	2	3	3	1	2	2	3	4	2	4	3	4	2	1	2	3	2	2	2	3	3	3	4	3	3	4	5	1	3	4	4	4	4	0	-1	1	0	1	-2	3	1	1	-2	0	23	4	74
3	4	2	4	3	2	1	3	3	3	2	3	1	1	3	2	4	2	4	1	3	1	2	3	2	4	3	2	1	2	2	4	1	3	4	2	2	-2	2	2	3	2	2	3	3	2	0	23	2	71
1	3	1	3	2	2	2	2	2	2	1	2	2	2	1	3	2	2	2	2	3	4	2	1	2	3	2	2	1	1	1	2	1	2	3	2	3	2	2	1	3	1	1	2	3	2	1	23	5	58
3	2	2	3	4	2	3	2	3	4	1	2	4	2	3	2	2	2	1	2	2	2	3	3	2	3	3	1	4	3	4	4	2	4	4	5	-1	1	2	-2	1	-1	-1	2	2	-1	0	23	2	68
3	2	1	4	3	1	2	3	4	3	1	3	2	2	3	3	3	3	2	2	3	3	2	3	3	4	2	3	4	5	4	5	4	5	4	3	1	1	-1	-2	1	1	-2	1	-1	0	0	23	5	73
1	3	1	4	3	1	1	4	3	4	1	2	1	1	2	2	3	2	3	2	4	3	3	3	3	4	2	2	4	4	5	5	4	3	5	5	-2	0	2	-1	3	1	-2	3	3	0	0	23	5	68
2	4	2	3	1	3	3	4	3	2	1	2	2	2	3	2	3	3	3	4	3	1	3	2	2	4	2	1	4	4	4	4	2	1	4	4	1	1	2	-1	2	3	0	2	3	-1	1	23	5	70
2	2	2	3	3	3	2	4	1	1	3	1	1	2	1	3	1	3	1	2	3	2	4	1	4	3	1	1	3	3	1	3	4	2	1	4	0	-3	-3	0	0	0	-1	-3	0	0	0	23	1	60
2	2	2	3	2	2	3	2	3	3	3	2	3	2	2	3	2	1	1	1	2	2	2	3	3	3	2	1	1	2	1	2	1	1	1	1	1	-1	1	-2	-2	-2	1	-1	1	-3	1	23	5	62
2	4	1	4	3	2	2	2	2	3	4	3	1	2	2	2	3	1	2	2	1	1	2	2	3	4	3	2	4	4	5	5	2	4	4	1	-1	1	2	-1	3	2	-1	1	2	-1	0	23	5	65
1	2	1	4	3	1	4	2	1	3	2	1	3	4	2	4	1	1	1	1	2	4	4	2	1	2	2	1	4	4	3	4	2	4	4	1	3	1	3	-3	2	-3	0	1	-1	-2	1	23	3	60
3	2	1	3	1	2	1	2	2	1	1	1	1	2	3	3	1	2	2	1	3	1	3	1	2	3	2	3	2	2	1	1	1	3	1	1	0	-1	1	-1	1	-2	1	-1	1	2	0	23	6	53
3	3	2	1	4	2	1	2	4	2	4	3	1	2	4	2	3	2	2	2	3	1	3	2	1	4	4	4	2	2	2	3	1	2	1	4	0	-2	1	-2	1	2	-1	0	3	-1	0	23	2	71
3	3	3	1	4	2	4	2	2	1	4	2	4	4	3	4	3	2	1	2	2	3	3	2	3	3	1	2	4	4	2	5	3	4	4	1	-2	-1	2	-1	2	3	-1	2	1	3	0	23	2	73
3	3	2	2	4	1	3	1	2	1	2	3	2	2	3	4	2	1	2	1	1	3	2	2	2	3	3	3	4	4	4	4	5	5	4	2	-1	-2	2	-2	-2	-2	-1	-1	2	-2	0	23	2	63
3	2	3	2	1	3	1	4	4	4	3	2	1	1	4	4	3	3	3	1	3	1	3	4	1	4	4	3	1	4	1	1	4	1	1	1	-2	3	2	-3	2	3	-1	1	-2	-1	0	23	5	75
2	2	2	2	1	2	2	3	3	3	2	2	2	2	3	3	3	3	2	2	2	2	3	2	3	3	1	3	3	4	3	4	3	4	3	3	0	0	1	0	1	0	0	0	0	0	1	23	1	65
4	3	1	4	4	1	1	1	3	4	1	3	1	1	3	4	2	1	1	1	1	2	1	2	1	3	2	1	1	1	1	4	1	4	1	2	3	-2	2	2	3	-3	3	1	1	-3	1	23	5	57
2	2	4	3	4	1	3	2	3	1	1	3	4	3	3	4	3	2	2	3	3	4	2	3	3	4	3	3	4	4	4	4	4	4	4	5	-2	-1	2	-1	1	-1	-2	0	-1	-1	0	23	3	78
2	4	2	4	4	1	1	3	4	1	2	1	3	3	2	3	4	2	1	4	2	1	1	3	4	4	2	1	4	2	4	3	4	4	5	4	-2	3	2	3	2	3	1	3	2	2	1	23	2	69
3	2	3	2	1	4	1	2	2	1	3	2	3	2	2	3	1	1	1	1	1	1	2	1	2	2	2	3	3	4	4	3	2	3	3	2	-2	0	2	-3	0	-2	-1	0	1	0	0	23	2	54
3	3	2	3	2	3	1	4	4	3	4	4	1	2	4	1	2	4	3	3	2	3	4	2	4	4	2	4	5	5	4	5	4	3	4	4	-3	3	3	-1	3	2	-1	3	1	3	1	23	1	81
3	3	1	4	1	4	1	4	3	2	1	2	1	3	3	2	3	4	2	4	4	2	4	2	3	4	2	1	5	4	5	5	5	3	5	4	-1	-1	2	-1	3	3	1	3	2	1	1	23	5	73
2	1	1	4	4	1	3	2	3	3	1	1	4	1	2	4	4	3	1	2	4	4	1	2	2	4	2	1	4	2	1	4	1	2	1	1	-2	2	2	2	3	3	2	3	3	1	1	23	4	67
4	4	2	3	4	2	4	4	4	3	3	3	4	2	4	4	4	3	3	3	2	4	3	3	4	4	4	4	4	4	4	4	5	5	4	2	2	-2	2	-2	-2	-3	-1	-1	2	1	1	23	5	95
3	3	1	4	4	1	1	1	1	1	1	2	1	1	1	4	2	1	1	1	1	2	1	1	1	1	2	2	4	1	1	2	1	1	4	4	2	1	2	-1	1	1	2	1	3	0	1	23	1	46
3	4	3	3	3	3	2	3	3	2	2	3	3	2	4	3	3	3	2	3	2	3	2	2	3	4	2	3	4	5	4	5	4	2	5	5	2	1	2	2	2	2	-2	1	2	-1	0	23	3	78
3	3	2	4	2	2	2	3	3	2	2	2	1	2	2	3	3	2	1	3	3	3	2	2	2	4	1	1	4	4	4	4	4	3	2	4	1	1	2	0	2	3	2	2	2	2	1	23	5	65
4	3	3	2	4	2	3	1	1	3	1	2	3	2	2	3	1	2	3	2	2	3	4	2	2	2	1	2	3	5	2	3	2	4	2	2	-2	-2	-1	-1	-2	3	-2	-1	1	0	1	23	5	65
2	3	2	2	3	2	3	1	2	1	1	1	4	4	3	4	3	4	2	2	2	4	2	1	4	4	3	4	3	4	2	3	4	3	2	4	-1	-1	1	-1	1	-1	-1	0	-2	-2	1	23	2	73
2	4	2	3	3	2	2	2	3	2	2	2	2	3	2	3	3	2	3	3	3	4	3	2	2	3	3	2	3	2	2	2	5	4	4	5	0	1	1	0	2	-1	-1	1	1	-1	1	23	5	72
2	2	1	4	1	1	3	2	2	1	4	1	4	1	3	3	2	2	1	2	1	3	3	1	4	4	1	1	1	5	1	4	5	5	4	1	-1	-1	0	-2	3	2	1	0	-3	-3	1	23	6	60
2	3	1	3	3	2	2	4	3	2	3	2	3	2	4	3	3	4	3	3	3	1	3	2	3	4	3	3	4	4	4	4	4	2	5	2	-1	1	2	-1	1	3	-2	2	2	3	1	23	2	77
2	4	2	3	2	2	2	2	2	2	3	2	2	2	2	2	3	2	3	1	2	2	2	2	2	3	2	3	2	2	3	2	4	2	2	2	0	0	1	-1	1	1	2	1	2	2	0	23	2	63
2	2	4	1	4	3	1	3	3	1	4	4	3	1	2	4	2	2	3	2	3	4	1	2	1	3	2	1	1	1	2	2	1	1	1	1	-1	3	3	2	3	2	3	3	2	1	1	23	5	68
2	2	2	4	2	2	1	2	3	4	2	2	3	2	4	3	2	3	3	1	4	3	2	2	4	3	2	3	4	2	3	4	4	3	5	2	0	2	0	1	1	2	-1	-1	0	0	1	24	0	72
2	4	2	4	3	2	3	2	2	2	1	3	4	1	3	4	3	3	1	2	3	2	3	3	2	4	2	2	2	5	4	4	2	2	5	4	-2	-1	1	-2	-1	-1	-1	-1	3	-1	1	24	2	72
3	1	2	4	3	1	1	2	3	1	4	3	3	1	1	3	3	3	1	1	1	2	3	1	2	3	2	4	2	3	5	2	2	1	2	2	-1	-2	2	-1	0	3	2	0	2	-1	1	24	5	62
1	3	1	4	1	4	1	3	3	1	2	3	4	3	2	3	3	4	1	2	3	4	4	1	3	4	1	4	4	4	5	5	5	2	5	5	1	1	3	2	1	1	1	1	2	2	1	24	6	73
2	2	1	3	2	1	1	2	2	4	1	3	1	1	4	2	2	2	2	2	3	2	1	2	2	3	3	2	2	2	2	2	2	2	2	2	2	1	3	2	3	2	2	2	3	2	1	24	2	58
4	4	2	4	4	1	4	4	4	4	2	4	2	1	4	4	4	2	1	1	4	1	4	3	1	4	4	2	5	5	5	5	5	3	5	5	1	3	3	3	3	3	3	3	3	3	0	24	4	83
3	3	2	3	4	2	4	3	4	3	2	3	3	3	4	4	3	3	3	3	3	4	3	3	3	3	3	4	4	4	4	5	4	4	3	4	-2	1	1	-2	1	-1	0	1	1	-1	1	24	2	88
2	4	1	3	1	1	1	2	4	2	3	2	3	2	4	4	2	1	1	1	3	1	3	2	1	4	2	1	1	2	1	1	2	4	1	1	-1	-3	2	0	2	-1	2	3	3	3	0	24	2	61
3	3	1	3	3	2	2	3	3	4	2	3	3	1	3	4	3	3	2	2	2	3	2	3	3	4	2	2	3	3	4	4	2	2	2	2	-1	-1	1	-2	1	-1	-2	2	1	-2	1	24	5	74
2	3	2	3	3	2	4	1	1	3	1	1	3	4	2	4	2	1	2	1	2	4	1	2	3	3	1	1	4	4	4	4	2	1	4	4	0	2	3	2	3	3	3	3	3	3	0	24	5	62
1	3	1	3	3	4	1	2	2	3	4	3	3	3	4	3	4	2	2	3	2	2	3	2	3	4	2	4	4	4	4	4	3	5	4	5	-1	-2	2	0	0	0	0	0	1	1	0	24	2	76
3	3	1	2	3	2	2	2	2	2	2	2	3	2	3	3	1	2	2	2	2	2	2	2	1	3	2	3	2	2	1	4	2	2	2	1	1	-2	2	-1	1	-1	-1	0	0	-1	1	24	5	61
3	3	3	2	2	3	2	3	4	3	3	3	2	2	3	3	3	2	3	3	3	2	2	3	3	4	3	3	4	4	4	4	4	3	5	4	-2	1	0	-1	0	1	-1	0	1	-1	0	24	2	78
2	3	3	2	2	2	3	1	2	1	3	2	1	2	2	2	2	2	1	1	2	1	2	2	2	2	2	2	2	2	2	4	4	2	2	4	-2	-2	1	-2	-1	1	-1	-1	2	0	0	24	6	54
3	3	2	3	2	2	1	2	2	2	1	2	1	2	3	1	3	2	2	2	3	1	2	2	3	3	2	3	2	2	2	2	2	2	2	3	-1	-2	1	0	0	0	0	0	2	1	0	24	5	60
3	2	2	3	3	1	2	2	3	1	3	3	4	2	2	3	4	2	2	3	3	1	2	1	4	4	2	3	4	4	5	2	2	3	4	4	-1	1	2	-3	1	-1	-2	-1	3	1	0	24	6	70
2	3	1	3	4	1	3	2	3	4	1	4	4	2	2	3	3	3	2	2	2	3	3	2	2	3	2	2	4	5	5	4	4	4	3	4	-1	1	2	-3	-1	2	-2	-1	1	-1	1	24	6	71
2	2	4	3	3	3	1	4	3	4	3	3	3	3	4	4	2	3	3	4	4	1	4	4	4	4	3	4	5	5	4	5	5	3	5	5	0	-2	1	-2	0	-1	-2	0	1	0	0	24	5	89
1	3	2	2	2	3	3	2	2	1	3	2	3	2	2	2	3	2	2	3	2	1	3	1	2	3	2	1	4	4	2	4	5	4	4	2	-2	-2	1	-3	1	-1	-2	-1	1	1	0	24	5	60
3	2	3	3	3	3	2	3	3	4	3	3	4	2	3	2	3	2	2	3	2	3	4	3	3	3	2	3	4	4	3	3	2	3	3	2	-1	2	1	0	2	0	-1	1	1	0	1	24	2	79
3	2	2	4	3	1	3	3	2	2	1	1	3	1	2	4	3	2	1	2	2	2	2	2	2	4	2	2	2	4	4	2	4	3	2	2	-1	2	2	-1	2	-1	1	1	3	0	1	24	5	63
3	3	2	2	1	2	1	2	3	2	4	2	2	1	2	3	2	2	3	3	3	2	3	2	2	4	3	2	2	2	1	2	1	3	1	3	2	-2	2	-1	2	1	2	0	-1	2	1	24	5	66
4	4	2	4	4	4	1	4	4	2	4	4	4	3	3	4	4	4	1	2	3	1	4	4	2	4	4	1	4	5	5	5	4	5	5	3	-2	2	-2	-2	2	0	-2	1	2	-2	1	24	1	89
3	3	2	2	2	2	1	2	3	3	3	3	1	1	2	2	4	3	3	1	4	3	1	3	3	4	2	1	2	2	3	2	2	3	2	4	-3	0	2	-2	2	-1	-1	3	3	-1	0	24	5	67
1	3	2	2	3	4	1	2	1	1	2	2	2	2	1	3	2	2	2	2	3	2	2	1	2	2	2	3	2	5	2	4	2	5	2	2	1	-1	2	-2	-2	0	-2	-2	1	0	1	24	2	57
3	3	2	3	1	2	1	1	3	1	3	2	1	1	3	1	3	2	1	1	1	1	1	2	1	3	2	2	2	2	1	1	2	2	2	2	-1	1	2	-1	2	2	0	1	2	1	1	24	2	51
3	1	2	2	3	2	2	1	2	1	3	2	2	1	1	2	1	2	1	2	2	2	2	1	2	2	1	1	3	2	2	4	2	1	2	3	0	-1	1	1	2	1	3	2	3	2	0	24	5	49
2	4	2	3	3	2	3	1	2	2	1	2	3	2	1	3	3	1	1	2	2	3	3	1	2	2	1	1	2	2	2	3	2	2	2	1	1	1	2	0	-1	2	2	2	2	1	1	24	5	58
2	4	4	4	4	4	3	3	3	2	4	3	3	4	3	4	4	2	2	3	3	4	4	2	3	4	2	2	2	4	4	3	4	2	3	4	-1	1	1	2	1	1	2	2	2	2	0	24	2	89
3	3	2	2	2	1	1	3	2	4	3	2	1	1	3	2	4	2	2	1	2	2	2	2	2	3	3	1	3	4	2	4	2	1	3	4	0	-1	3	2	2	-1	2	2	2	3	0	24	2	61
2	4	1	3	3	1	3	2	3	1	4	3	1	2	3	3	3	3	3	1	2	1	2	2	1	3	3	3	2	4	1	4	2	1	2	1	3	2	3	3	3	-1	3	3	3	3	0	24	2	66
1	2	2	3	2	1	2	1	2	3	3	1	2	2	2	2	3	2	2	2	2	1	1	1	2	4	2	1	3	1	4	2	2	3	2	3	2	1	2	3	3	3	3	3	3	3	0	24	5	54
3	2	2	3	2	4	1	3	4	3	3	3	2	2	3	3	1	3	1	3	2	3	3	3	3	3	4	4	2	2	2	2	2	3	2	2	2	-2	0	1	-1	2	2	-2	-1	3	1	24	5	76
3	2	1	3	3	1	2	1	2	3	2	2	2	2	2	2	2	2	3	2	2	3	1	2	2	3	3	3	2	4	2	4	4	5	4	2	-1	-3	2	-1	1	-1	-1	-1	2	2	1	24	5	61
2	3	1	3	1	2	4	1	1	1	1	1	3	1	3	3	3	4	2	2	4	1	1	1	2	3	2	2	4	2	1	1	1	4	2	4	2	-3	-3	-3	-2	-3	-1	-3	-2	-1	1	24	5	58
3	3	2	3	3	3	3	2	2	2	1	3	1	2	2	3	2	3	2	2	3	2	2	2	2	3	2	2	4	4	4	4	5	5	5	2	-2	1	2	-1	1	-2	-2	0	2	-2	0	24	5	65
2	4	2	3	4	2	3	2	3	1	2	2	2	3	2	3	4	3	2	2	2	2	3	3	3	3	2	2	2	4	2	4	2	4	3	2	1	-1	3	-1	2	2	0	2	3	2	0	24	6	71
3	4	2	3	1	2	2	4	3	3	2	2	2	2	4	3	3	3	3	4	3	3	4	2	3	4	3	3	4	5	3	2	5	4	3	4	-1	-1	2	-1	1	-2	-1	-1	-1	-1	1	24	5	80
3	3	2	3	2	2	1	2	2	2	2	3	1	2	3	3	2	1	2	2	2	2	3	2	2	3	2	2	2	2	1	1	2	1	1	1	2	-2	0	2	2	2	2	0	0	1	0	24	5	61
3	4	1	4	4	1	2	3	3	3	1	3	1	2	2	3	2	2	3	1	3	3	1	3	2	4	2	2	4	5	4	4	4	2	4	3	-1	0	2	-3	1	1	0	1	2	2	0	24	2	68
2	2	2	1	3	1	1	2	2	3	4	2	2	1	2	3	1	2	1	2	2	1	2	2	1	2	2	2	2	1	1	1	2	1	1	2	3	-3	2	2	2	1	2	2	2	3	0	24	6	53
3	2	1	4	4	2	3	2	2	4	1	3	4	2	2	4	3	1	2	3	2	3	3	3	3	2	2	2	2	4	2	2	4	5	2	2	-1	-1	2	-2	2	1	0	2	3	2	1	24	5	72
2	2	2	1	1	2	1	2	1	3	2	1	2	2	1	2	2	3	2	2	2	3	3	1	2	2	2	2	2	2	4	3	2	4	2	2	-1	2	2	2	1	3	3	2	3	3	1	24	6	53
3	3	2	3	3	1	2	3	2	2	2	2	3	2	2	3	2	2	2	2	2	3	2	2	2	3	2	3	2	2	2	2	2	1	2	3	-2	1	1	-1	2	-1	1	1	2	1	0	24	5	65
2	4	1	2	1	1	1	2	2	2	2	3	1	1	2	2	3	2	4	2	4	1	2	2	2	3	3	3	1	1	1	1	2	3	2	1	-2	-1	2	2	2	-2	2	2	2	-1	1	24	5	60
2	3	1	2	2	1	3	2	3	2	4	2	1	2	1	3	2	3	1	3	2	1	2	2	3	4	2	3	2	2	1	2	2	3	2	1	0	-1	1	2	1	0	2	1	2	2	1	24	2	62
4	4	1	2	1	1	2	1	3	4	3	4	2	2	1	3	4	1	2	2	1	1	4	4	2	4	4	4	1	4	1	4	5	1	1	1	-2	0	2	-3	0	-3	-1	0	-2	-3	1	24	2	71
2	2	2	4	3	2	2	3	4	1	3	3	2	3	3	3	3	4	2	3	3	2	2	3	3	3	3	3	4	5	4	4	5	2	4	4	-2	3	2	1	2	3	1	1	2	2	1	24	1	76
1	3	1	4	4	1	2	2	1	1	4	3	1	2	1	4	3	2	1	1	3	2	3	1	3	2	1	3	2	1	2	2	1	1	2	2	-1	0	2	0	2	-1	2	3	3	1	0	24	2	60
2	3	1	3	3	1	3	2	1	1	1	2	1	1	2	3	3	2	2	2	2	2	2	2	2	3	2	3	3	3	3	4	4	2	2	4	-1	1	1	0	0	1	0	0	1	2	0	24	3	57
1	2	1	4	4	1	4	2	2	2	4	1	2	2	2	3	2	3	1	2	3	2	1	1	4	1	1	1	3	4	1	4	4	3	4	1	3	2	2	2	3	3	3	3	3	3	0	24	6	59
2	2	2	3	3	2	4	3	1	2	2	2	1	2	3	2	3	3	2	2	2	1	3	2	2	3	4	1	2	4	1	2	2	1	3	2	2	1	1	-1	2	0	2	1	-1	2	0	24	2	64
2	3	2	2	4	2	1	2	3	1	1	2	1	2	2	3	4	2	3	2	3	3	1	2	2	3	1	1	3	2	1	4	4	2	3	2	-2	0	1	-1	3	1	2	1	3	1	1	24	5	60
2	3	1	2	3	3	1	2	3	2	4	2	1	1	3	3	4	3	3	2	3	2	2	2	3	4	2	4	1	4	1	2	1	1	2	1	-1	0	2	-1	2	2	1	2	2	2	0	24	5	70
3	1	2	4	4	3	1	1	2	1	3	3	2	1	2	4	1	1	1	1	1	1	2	2	1	2	2	4	1	2	1	1	1	4	1	1	2	-3	2	2	-1	1	1	-1	1	2	1	24	5	56
2	3	3	3	4	1	1	3	4	4	3	3	3	3	4	4	2	2	2	3	3	1	2	4	3	4	3	1	4	5	4	4	4	3	4	2	2	-2	2	0	3	1	0	2	2	2	0	24	5	78
3	3	2	4	3	2	2	3	4	4	1	2	2	2	4	3	4	3	4	4	4	3	3	4	3	4	3	2	4	2	2	4	2	4	2	2	1	-1	2	2	2	2	2	3	2	2	1	24	5	85
2	3	1	3	4	2	3	2	2	1	3	1	2	2	2	4	2	2	1	2	3	2	1	1	2	2	1	2	2	4	4	4	4	2	5	4	-3	1	3	-3	2	3	-1	3	3	-3	0	24	5	58
1	4	1	4	3	1	1	2	4	1	3	2	1	2	4	3	3	2	3	1	2	1	4	2	3	4	3	3	4	5	4	4	5	4	5	5	-3	2	3	-3	3	0	-1	2	3	2	0	24	5	68
1	2	1	2	1	1	3	2	3	2	3	2	1	2	4	2	4	2	3	2	3	1	2	2	4	4	3	2	2	4	1	4	3	2	4	2	-1	1	2	1	3	1	-1	1	2	-2	1	24	5	64
1	3	1	3	3	1	2	2	2	1	2	1	1	2	1	3	3	2	3	2	2	1	2	1	2	3	1	1	2	2	2	2	1	1	2	2	2	-2	2	2	2	2	2	1	2	2	0	24	5	52
2	3	3	2	2	2	2	4	4	4	3	3	1	2	4	2	3	3	3	2	3	1	4	3	2	4	2	4	4	4	5	4	4	5	4	4	-3	2	-1	-3	1	-3	-2	2	1	-2	0	24	5	77
3	2	2	2	3	1	2	2	2	2	3	2	3	2	2	2	2	3	1	2	1	2	2	2	3	2	2	4	3	2	4	2	1	1	1	2	0	-3	-2	2	-1	2	1	2	3	-1	1	24	6	61
3	4	3	4	3	3	3	3	3	4	4	2	4	4	4	4	4	3	2	4	4	3	4	3	4	4	2	4	5	5	5	5	5	5	5	5	-1	-3	1	-3	1	-3	-3	-2	1	-3	0	24	5	96
4	1	3	2	3	1	2	2	4	1	1	3	4	1	4	4	1	3	1	2	3	4	3	3	2	4	4	1	1	2	1	1	1	1	1	1	3	1	3	3	1	3	2	0	3	3	1	24	6	71
3	3	1	3	3	1	2	3	4	3	1	2	3	2	4	3	3	4	4	3	3	3	1	3	3	4	3	1	4	4	4	4	4	4	4	5	-2	-1	2	-1	1	0	0	1	3	-1	0	24	2	76
1	4	2	2	1	1	1	2	1	2	1	1	1	2	2	1	3	2	2	1	1	1	2	2	2	3	1	1	2	2	2	4	5	1	1	2	1	1	2	2	2	2	2	2	2	3	0	24	3	46
2	3	1	3	3	1	3	2	2	2	2	2	3	1	2	3	2	2	2	1	3	2	1	2	2	3	2	1	3	2	3	4	1	3	5	3	-1	1	2	-3	1	2	-1	2	3	-3	0	24	5	58
2	2	4	1	2	4	2	1	2	1	2	2	4	1	2	4	2	1	1	1	2	2	2	1	1	3	2	2	2	2	2	4	2	1	2	1	3	1	2	2	3	1	2	2	2	3	0	24	6	56
2	3	2	3	4	1	3	1	2	1	3	2	3	1	1	3	4	1	1	1	1	4	3	1	2	3	2	1	2	2	2	2	4	3	2	4	-1	-1	2	-2	2	-1	1	1	2	-1	0	24	2	59
3	1	1	3	2	1	3	1	4	3	1	1	3	2	3	3	2	1	1	2	2	2	2	3	2	4	2	2	4	5	4	5	4	5	4	4	-1	0	3	-1	2	2	0	2	3	0	1	24	6	60
2	2	1	2	3	1	3	2	4	2	2	3	3	3	4	3	1	4	2	2	2	2	2	2	3	4	2	3	2	1	4	4	3	5	2	2	-2	-1	3	-1	2	-1	2	3	2	2	1	24	6	69
3	2	3	3	2	2	2	3	4	2	4	3	2	1	4	3	2	3	2	2	3	1	2	3	2	3	3	4	4	4	3	4	2	3	2	2	2	-2	2	2	1	2	2	0	1	1	0	24	6	73
2	2	1	4	2	1	2	4	3	1	4	3	1	3	4	2	4	3	2	4	3	3	4	2	4	4	2	1	3	5	4	4	5	5	4	2	-2	3	3	-1	3	3	1	2	3	2	1	24	5	75
3	3	1	3	4	1	2	2	3	2	1	2	1	2	3	3	3	1	3	1	3	2	2	2	3	4	3	2	2	3	2	4	3	4	3	5	0	2	3	2	3	2	2	3	3	2	0	24	5	65
3	2	2	4	4	3	4	3	3	3	4	1	4	2	2	2	2	3	4	2	2	3	2	2	2	2	2	4	2	4	4	2	2	2	4	1	1	1	2	2	2	0	2	2	2	2	1	24	5	76
1	4	4	3	4	2	1	3	4	2	4	2	2	2	3	4	3	2	3	2	3	3	4	4	3	4	4	4	4	5	5	4	5	4	5	5	-1	-2	0	-3	-2	-1	-3	-2	3	-1	0	24	2	84
2	3	1	4	4	1	2	2	3	1	2	1	4	1	3	4	3	1	1	1	1	1	1	1	2	4	1	1	4	5	1	4	5	4	4	4	2	2	3	1	3	2	1	2	2	-1	1	24	1	56
2	3	2	3	2	2	2	3	3	2	2	2	2	2	3	2	3	3	2	2	3	2	3	2	2	3	2	2	3	4	4	4	4	3	4	4	-2	1	2	-2	1	-2	1	1	2	-2	0	24	2	66
2	3	2	3	2	2	2	2	3	3	2	2	2	2	3	2	3	3	2	2	3	2	2	2	2	3	2	4	1	4	4	4	2	4	4	3	-1	1	2	1	-1	2	0	1	2	-1	1	24	2	67
2	2	2	3	3	2	1	2	3	1	4	2	3	2	3	2	1	3	1	3	3	1	2	2	2	3	2	2	2	3	3	2	3	3	2	2	0	2	1	0	2	1	1	1	1	2	0	24	2	62
2	2	2	3	2	2	2	2	3	2	3	3	3	2	4	2	3	3	3	2	3	2	3	2	2	3	2	3	2	4	4	3	4	3	2	2	-2	-1	1	-2	1	0	-1	1	1	-1	1	24	1	70
4	4	2	4	3	1	3	3	4	4	1	3	1	2	4	3	1	3	4	1	3	1	3	4	2	4	4	2	3	4	5	2	4	1	4	5	-1	0	3	-1	1	3	-1	0	-1	2	0	24	2	78
2	3	3	2	4	3	3	3	4	4	4	4	3	3	3	3	2	3	2	2	4	2	2	3	3	4	3	4	4	4	2	4	2	2	2	3	2	-2	-2	-1	1	-1	1	1	1	1	1	24	6	85
2	3	3	3	4	3	3	2	3	2	4	3	4	2	2	3	2	1	1	2	2	2	2	2	2	3	2	2	4	4	2	4	4	5	2	2	0	-2	0	-2	-2	0	-1	0	1	-1	1	24	2	69
4	3	3	3	2	3	1	3	4	3	2	3	3	2	3	2	2	3	3	3	3	2	3	4	3	4	3	2	2	4	2	2	4	3	4	4	-1	0	0	-1	0	1	-1	0	1	0	1	24	2	79
2	2	2	4	1	1	4	2	2	3	1	2	4	3	2	3	3	2	2	3	3	3	2	2	3	4	1	3	2	2	2	1	2	2	1	2	-1	1	0	1	2	-1	1	2	-1	-1	1	24	5	69
2	3	1	3	3	2	2	4	4	3	2	2	1	2	4	3	3	1	3	3	2	2	3	3	3	4	3	3	2	4	2	2	4	4	4	2	-1	2	2	2	2	-1	2	2	2	0	1	24	5	74
2	3	1	3	2	1	1	2	3	2	2	2	1	2	3	4	3	2	1	2	2	2	3	1	3	4	1	1	2	1	2	2	2	2	2	2	2	-2	1	2	1	2	2	2	2	-1	0	24	1	59
2	3	1	2	2	1	1	2	1	2	2	1	2	4	2	3	4	2	2	1	2	4	2	1	2	3	1	1	2	3	3	4	4	4	3	4	1	-2	-1	-1	1	-2	-1	1	2	-2	1	24	5	56
4	3	3	3	2	3	2	3	4	3	2	3	3	4	4	3	1	3	3	2	1	2	2	4	1	4	3	3	4	5	2	3	1	1	1	2	1	-2	-1	1	3	1	3	0	3	2	1	24	5	78
3	3	2	3	3	2	2	4	3	2	3	3	2	3	4	3	4	2	3	2	3	2	3	2	3	4	4	2	4	4	4	5	4	4	4	5	-1	1	2	-2	1	-1	-2	-1	2	-2	1	24	5	79
2	3	2	3	2	2	2	2	3	2	2	3	2	2	3	2	3	3	3	2	3	1	2	3	3	4	3	3	3	4	2	4	5	4	4	4	0	0	1	-1	1	-2	0	0	1	-1	0	24	2	70
3	4	3	4	1	3	2	2	3	2	3	2	2	2	3	1	4	3	4	2	4	1	3	2	2	4	3	3	5	4	5	4	3	4	2	2	1	-1	2	1	2	-2	-1	-1	1	-2	0	24	2	75
3	3	2	2	3	2	2	2	2	2	2	3	3	2	2	3	4	2	2	2	2	2	2	2	2	3	3	3	3	4	4	3	2	4	3	4	1	-1	2	0	0	2	2	0	1	2	1	24	5	67
2	3	2	2	2	2	1	2	3	3	3	2	1	2	2	2	3	2	2	2	3	1	3	3	2	4	3	2	2	4	2	3	4	2	2	3	-1	-1	1	1	1	2	2	2	2	3	0	24	6	64
1	3	2	4	2	2	1	4	2	1	2	1	1	2	3	2	2	4	1	1	3	2	3	1	3	4	1	1	4	4	4	4	4	4	4	2	-1	-1	1	-1	2	-2	-1	3	3	2	1	24	1	59
2	3	3	2	2	2	1	2	2	1	2	1	3	2	2	2	2	3	3	2	2	1	3	1	2	3	2	2	2	2	1	3	2	2	2	3	1	0	2	1	2	1	2	2	2	2	0	24	5	58
4	4	4	3	4	4	3	1	4	3	4	3	4	2	1	4	4	3	4	1	4	4	4	3	2	4	2	4	4	4	3	4	2	4	2	2	-2	-1	1	-3	1	-2	-2	-1	3	-2	0	24	6	91
3	3	1	3	2	1	3	2	2	3	1	3	3	1	2	3	3	3	2	1	2	2	1	3	1	3	2	1	4	4	4	3	3	2	4	4	-1	1	3	1	3	1	2	3	3	-1	0	24	6	60
3	3	1	3	2	1	1	3	2	4	2	2	1	1	2	2	3	2	3	2	2	1	2	2	2	3	3	2	2	2	2	2	3	1	1	2	-1	-2	1	-2	2	1	1	0	1	2	0	24	4	60
3	2	1	4	1	1	3	2	2	1	2	2	1	1	2	2	3	1	1	2	2	1	3	2	3	3	2	2	5	4	4	4	2	2	4	4	-2	2	1	2	3	2	3	3	2	2	0	24	5	55
3	2	1	2	3	1	2	2	3	3	2	2	2	2	2	3	3	1	2	3	1	1	3	2	2	3	1	3	1	2	2	1	3	2	2	1	0	-1	3	1	2	0	1	2	2	2	0	24	5	60
2	3	1	2	3	1	2	2	2	3	2	3	1	2	2	2	2	2	2	1	2	2	2	1	2	2	2	2	2	2	2	2	2	2	2	3	0	1	2	2	1	0	1	1	1	2	0	24	5	55
1	4	4	4	1	4	2	2	4	3	2	2	3	3	4	3	4	2	3	2	3	2	2	4	2	4	4	3	2	4	3	2	4	2	4	4	0	1	2	-3	2	2	-1	2	3	0	1	24	1	81
2	2	1	3	4	2	3	2	2	2	2	2	2	2	2	3	3	2	2	2	2	3	2	2	2	3	2	2	4	4	5	4	4	4	4	3	-1	1	2	-1	2	1	-1	1	2	-1	1	24	5	63
2	3	1	4	4	2	3	4	3	1	2	3	2	2	3	4	3	2	2	3	4	2	4	2	3	4	2	1	2	4	4	3	1	1	3	4	-1	3	3	1	3	2	2	2	3	2	0	24	5	75
3	3	1	3	1	2	2	4	4	4	2	3	2	2	3	3	4	3	3	2	2	1	3	3	2	4	2	2	5	4	5	3	2	2	2	2	2	0	2	-1	3	2	2	2	2	2	0	24	5	73
3	4	1	4	4	1	4	1	3	4	3	1	3	2	2	3	4	3	2	2	3	3	3	3	3	4	2	1	3	2	4	4	3	2	3	2	2	0	3	3	3	1	1	3	3	0	0	24	2	76
2	2	2	3	4	3	2	2	3	2	3	3	3	2	4	4	1	2	2	2	2	4	3	3	3	4	3	1	4	4	5	5	3	2	5	5	-1	-2	2	-3	0	-1	1	-1	3	2	1	24	1	74
3	3	1	3	3	1	3	4	4	4	3	3	4	1	4	4	4	2	2	3	2	4	3	3	2	4	3	3	2	4	4	3	2	4	4	5	-3	0	1	-1	0	-2	0	-2	1	-2	1	24	6	83
3	2	1	2	1	2	1	3	3	3	4	3	1	2	3	2	3	3	4	2	2	1	3	3	2	2	2	1	2	1	1	1	1	1	1	1	3	-3	1	3	2	-1	2	3	2	3	0	24	2	64
1	3	4	2	3	3	1	2	1	1	1	2	1	1	1	2	2	2	2	1	2	1	3	1	1	2	1	2	2	2	1	2	3	1	2	2	2	-1	2	2	2	1	1	1	3	2	0	24	6	49
3	4	2	3	2	1	1	2	3	4	1	3	2	2	2	3	3	2	3	1	2	1	1	3	2	4	3	4	1	2	1	2	2	3	1	1	-1	-1	0	0	2	-1	1	1	3	1	1	24	5	67
3	4	1	3	4	1	3	4	2	2	3	3	2	1	1	2	2	1	1	4	4	1	4	1	4	2	1	3	5	5	5	5	4	2	3	5	-3	-3	3	-3	2	-2	2	3	-2	3	0	24	2	67
1	4	2	4	1	1	2	4	4	4	3	1	3	1	3	2	3	4	3	2	2	1	1	2	3	4	4	3	4	5	2	2	1	2	4	5	-2	3	2	-3	3	1	2	2	3	-2	0	24	5	72
3	3	3	3	3	3	2	3	3	3	3	2	2	2	3	3	3	3	2	2	3	2	2	3	2	3	3	2	4	4	4	4	4	3	3	3	1	1	2	0	1	0	1	1	0	-1	1	24	7	74
2	3	3	3	2	2	2	3	2	1	2	2	4	3	2	3	2	3	2	2	3	3	2	2	2	3	1	2	4	4	4	4	3	2	4	4	-1	2	1	-2	3	1	1	2	3	0	0	24	5	66
2	2	1	4	3	1	3	2	3	3	2	2	4	2	3	3	3	2	3	2	3	3	2	2	2	4	2	3	2	2	4	3	2	2	2	1	2	1	1	1	2	1	2	2	2	3	0	24	4	71
3	4	2	3	4	3	3	2	3	2	2	3	3	3	3	3	3	2	3	2	3	3	2	3	3	3	3	4	3	3	4	2	2	3	3	2	-1	0	-1	-2	0	-2	1	0	-1	-2	1	24	4	80
4	2	1	2	2	1	1	2	4	2	2	3	1	1	4	4	4	2	3	2	4	1	2	4	2	4	3	3	1	4	1	1	2	1	1	1	1	-2	0	-1	1	2	2	0	2	2	1	24	4	70
2	2	1	3	3	1	3	2	2	2	2	2	2	2	2	2	2	1	1	2	2	3	2	1	2	2	2	1	4	3	2	2	3	3	2	2	0	1	2	0	2	0	2	2	1	2	0	24	1	54
2	2	1	3	2	2	2	2	2	4	2	2	4	2	2	4	2	1	2	2	2	4	1	2	2	3	1	2	4	4	2	4	2	4	2	2	1	2	0	2	3	2	2	3	2	2	1	24	5	62
3	3	1	2	3	2	1	3	2	2	2	3	3	3	2	3	3	3	3	2	2	2	3	2	3	4	2	3	3	2	4	3	2	1	2	2	1	-1	0	1	1	1	2	-1	-1	2	1	24	6	70
3	3	2	4	3	2	3	1	1	1	3	2	4	4	1	4	4	3	1	2	3	4	4	1	2	3	2	2	4	4	2	4	4	3	4	5	1	1	1	0	3	-1	1	1	1	1	1	24	2	72
2	3	2	3	4	1	3	3	3	4	2	1	4	1	3	3	3	3	3	2	2	1	4	2	3	4	3	2	4	4	4	4	2	4	3	4	-3	1	2	-1	2	-2	2	2	2	-1	1	24	2	74
1	3	1	4	2	1	1	1	4	3	1	2	2	1	1	3	2	1	1	1	3	1	1	2	1	4	2	1	4	5	4	5	2	1	2	4	2	2	3	2	3	2	3	3	3	3	0	24	5	51
3	3	2	2	2	2	1	2	4	4	1	3	2	2	4	3	3	2	2	2	2	2	3	4	2	4	3	2	2	5	3	4	4	4	3	2	1	0	2	0	2	0	0	2	2	0	1	24	1	71
1	4	3	3	3	3	1	2	4	3	1	3	2	3	4	4	2	3	3	3	2	3	4	3	3	4	2	4	4	4	4	4	4	3	3	3	-2	-1	2	-2	1	2	2	0	2	1	1	24	6	80
2	3	1	3	4	1	4	1	2	2	1	3	4	1	3	4	4	2	2	2	2	4	2	2	2	3	2	3	2	2	2	2	3	4	3	4	1	1	2	-2	1	2	0	1	2	-2	0	24	2	69
2	2	2	4	4	1	1	2	3	1	1	2	2	1	1	3	2	1	1	2	3	2	1	2	2	3	2	3	4	5	5	4	2	5	5	5	-3	1	2	0	0	2	-3	-2	2	-3	1	24	2	56
3	3	2	3	2	2	2	3	3	2	3	2	2	3	3	3	4	3	3	2	3	2	3	2	3	4	2	3	4	4	5	3	4	4	4	5	2	-2	-1	2	-1	1	1	-1	-2	2	1	24	5	75
4	2	3	2	1	1	1	2	4	4	1	3	1	2	2	1	1	2	3	2	3	1	2	3	3	2	3	2	4	4	4	3	3	2	4	5	2	-1	2	0	-3	0	2	1	2	-2	1	24	5	61
3	3	1	4	4	2	4	3	4	3	2	3	2	2	3	4	4	3	2	2	3	4	3	3	2	4	3	4	5	5	5	5	4	4	4	4	-1	1	1	-2	2	1	-1	1	1	-1	1	24	5	84
1	3	2	2	4	2	3	2	1	1	3	2	2	3	3	3	2	2	2	1	2	2	3	1	2	2	3	3	3	3	3	3	4	3	4	4	0	-1	-1	1	-2	0	2	1	2	-1	1	24	1	62
3	3	1	2	2	2	3	3	2	3	2	3	2	3	2	3	4	3	4	2	3	2	2	3	3	3	3	3	2	1	1	2	1	2	1	2	1	0	-1	1	1	2	3	1	1	1	1	24	6	74
2	3	3	3	3	3	3	2	2	2	2	2	3	3	2	3	2	2	3	2	2	2	2	2	3	2	3	3	4	3	4	4	3	3	3	3	-1	1	1	-1	1	-2	-1	2	2	-2	1	25	2	69
3	3	2	3	2	3	2	3	3	2	3	2	3	2	3	3	2	2	2	2	2	3	3	2	3	3	2	3	2	2	1	3	3	2	3	1	1	-1	1	-1	0	0	1	-1	-1	1	1	25	5	71
1	2	2	1	2	2	2	2	1	2	1	1	2	2	2	3	3	1	2	1	1	1	3	1	2	2	1	2	2	2	2	2	2	2	2	1	0	1	2	1	1	1	1	2	-1	2	1	25	5	48
2	3	2	2	4	2	2	3	3	2	3	2	2	2	2	3	3	3	3	3	2	3	2	2	2	3	2	2	2	4	2	2	4	2	2	2	-1	-1	1	1	1	1	1	1	-1	-1	1	25	5	69
4	3	1	4	4	1	4	1	4	4	3	1	2	1	3	4	3	1	3	1	1	4	4	3	2	4	3	1	2	3	5	5	3	3	2	2	-1	3	3	0	3	0	-1	1	3	0	1	25	1	74
3	3	1	3	4	1	4	1	1	4	2	2	4	3	3	4	3	1	1	1	1	4	2	1	4	4	2	2	1	2	1	4	4	3	2	1	-2	-1	1	-3	2	-3	1	1	-2	-1	1	25	6	69
1	3	1	3	3	1	2	2	3	2	1	3	3	1	2	2	3	2	1	2	2	2	1	1	1	3	2	2	2	2	1	1	1	2	1	1	2	1	2	0	2	3	3	2	2	2	1	25	5	55
2	2	2	2	1	3	2	2	4	3	3	1	2	3	4	2	4	2	4	3	1	2	2	2	4	2	4	2	4	2	3	1	5	3	2	4	1	-2	0	2	-1	-1	-2	-1	1	1	1	25	5	70
2	4	4	3	3	3	2	1	4	3	2	3	1	1	3	4	4	2	4	2	4	3	3	2	3	4	4	3	2	2	1	4	1	2	3	1	-2	-1	1	-3	3	1	-3	1	2	-2	0	25	6	81
1	4	1	4	3	1	3	3	4	3	3	4	3	2	3	3	3	2	2	3	2	2	3	2	3	4	2	2	5	4	3	4	4	4	3	2	-1	0	2	-2	2	0	-1	0	2	0	1	25	5	75
1	3	2	3	4	1	1	2	2	2	2	3	2	2	2	3	3	1	3	2	2	2	4	2	2	3	2	3	1	3	2	2	2	2	2	1	2	-2	2	0	0	2	2	-2	3	3	1	25	5	64
4	4	2	3	2	3	2	2	3	2	1	2	3	3	3	2	4	3	3	4	3	1	4	2	4	3	2	2	4	5	5	2	4	1	5	2	-1	-2	1	-3	-1	-1	-2	-2	3	-1	1	25	5	76
3	2	2	2	2	2	1	2	2	1	3	1	1	2	1	2	2	1	1	1	2	1	1	1	1	2	1	3	2	3	2	2	3	3	2	2	-1	0	1	0	1	0	0	0	1	1	0	25	5	46
2	1	1	3	4	1	1	1	3	2	4	4	3	1	1	3	3	2	3	2	2	4	1	3	2	3	3	2	1	1	1	1	1	2	1	1	-2	-2	3	2	1	3	3	1	2	3	1	25	6	65
2	2	1	4	2	1	3	2	3	2	1	3	2	2	3	3	3	3	2	1	4	4	2	3	1	4	4	4	4	4	5	4	5	2	4	4	-1	1	1	-2	3	-1	2	1	3	-1	0	25	2	71
3	3	2	4	3	2	1	1	1	2	2	2	2	2	1	2	2	2	2	1	1	2	3	2	1	4	2	3	2	4	4	4	2	2	3	2	-2	2	2	2	2	3	3	3	3	0	0	25	6	58
3	3	1	3	4	1	4	2	1	2	1	2	3	1	2	3	4	2	3	1	2	1	2	2	2	3	2	1	2	1	2	3	1	1	1	3	0	-2	2	-2	1	-3	2	0	2	-2	0	25	5	61
2	2	2	3	3	1	3	2	1	2	2	1	1	2	2	3	2	2	1	2	2	1	3	1	3	2	1	3	4	3	2	4	2	2	4	2	1	1	2	1	3	3	1	3	2	1	1	25	5	55
2	2	2	2	2	2	2	2	1	1	1	1	1	1	1	3	2	2	1	2	2	1	2	1	2	2	2	2	2	2	2	3	1	1	3	2	0	-1	1	1	0	2	2	0	0	2	1	25	6	47
3	3	1	3	1	1	1	2	2	1	2	1	1	1	1	2	3	2	4	2	3	1	2	2	3	4	2	2	3	2	1	2	2	2	2	1	0	2	2	-1	3	2	2	3	2	0	0	25	5	56
3	2	2	2	3	2	2	3	3	3	3	3	3	2	4	3	3	2	3	4	2	3	3	3	3	3	3	2	3	4	3	4	4	4	4	2	-1	-1	2	0	1	-1	0	1	1	0	1	25	5	77
3	3	1	3	2	1	1	2	3	3	3	3	1	1	3	3	3	3	4	1	3	1	1	2	1	4	2	2	4	4	5	4	1	2	4	2	1	-1	2	-1	3	-1	2	3	2	2	0	25	5	63
4	3	1	4	2	2	1	3	4	3	1	3	3	2	3	2	4	2	3	3	3	1	2	3	3	4	4	4	4	5	4	4	4	5	5	2	-2	-1	1	0	1	-1	-1	1	2	1	1	25	5	77
3	1	2	3	1	2	1	2	2	1	3	3	3	2	1	2	4	2	1	2	3	2	2	1	2	3	1	3	2	1	1	2	3	1	2	2	2	-2	3	2	3	3	3	3	-3	3	1	25	1	58
4	1	1	4	4	1	2	4	4	4	3	4	1	2	4	3	1	1	1	1	3	1	3	4	4	2	4	4	3	4	4	4	2	4	3	3	-1	-2	3	-1	3	1	1	3	-2	2	0	25	6	75
3	3	1	4	4	2	2	2	3	3	1	3	1	2	4	3	3	3	4	1	3	2	1	3	2	4	3	1	2	2	2	4	2	1	2	1	1	1	1	1	3	2	2	3	3	3	0	25	6	71
3	1	2	2	2	2	2	2	2	1	2	2	2	2	3	3	3	2	3	2	3	2	2	2	3	3	3	2	2	2	1	1	2	2	2	3	1	-1	1	-1	2	2	-1	1	1	-1	1	25	2	63
4	3	3	4	3	3	3	4	3	2	3	4	2	2	3	3	4	3	3	1	3	2	3	3	3	4	3	3	4	4	2	4	4	5	4	2	-1	1	2	-3	2	2	1	1	2	1	1	25	5	84
2	4	1	4	4	1	1	2	2	2	1	2	3	2	2	4	4	4	1	2	2	4	3	2	3	4	2	2	4	5	5	5	3	3	5	5	-3	3	0	-2	2	-3	-1	2	3	-3	1	25	2	70
4	3	2	2	3	2	1	3	4	4	2	4	2	1	3	3	4	2	3	2	4	1	4	4	3	2	2	4	4	4	4	4	3	5	4	2	-3	-2	-1	-2	0	-2	-3	-1	-2	-2	0	25	5	78
2	3	1	4	2	1	2	2	2	3	2	3	2	3	3	2	3	2	2	2	2	2	2	2	2	4	3	1	4	4	4	4	4	4	5	5	-2	1	3	-2	1	0	0	2	3	-2	0	25	1	64
2	3	3	3	3	2	2	3	2	2	4	2	2	2	2	2	3	3	2	2	2	3	2	2	2	3	2	2	1	1	1	2	1	2	2	3	0	-1	2	2	2	3	2	2	2	3	0	25	5	67
3	3	4	2	2	4	2	3	3	2	4	2	2	3	4	3	3	2	2	1	2	3	2	2	2	3	2	4	2	4	1	4	4	4	4	1	-1	0	-2	-2	2	-2	-1	1	2	-2	0	25	2	74
2	1	2	3	1	3	2	2	3	3	3	2	3	2	3	3	1	2	2	2	2	2	2	3	2	3	3	2	2	4	2	2	2	4	4	2	-2	2	2	0	2	1	1	1	2	1	1	25	4	64
2	3	3	2	2	3	2	2	2	3	3	2	2	3	2	2	3	2	3	2	2	2	3	2	3	3	3	3	2	2	2	2	3	2	3	3	0	-2	0	-1	0	-1	-1	0	0	0	1	25	5	69
3	2	1	3	2	1	2	1	1	3	3	3	4	2	3	3	3	3	2	2	2	3	2	2	3	3	2	2	3	2	2	2	2	4	2	2	0	-1	3	1	2	2	1	3	2	0	1	25	3	66
1	2	1	3	3	2	3	2	3	2	2	2	2	2	2	3	3	3	1	1	2	3	3	2	2	3	2	3	2	4	2	2	2	2	2	2	2	1	1	1	1	2	2	1	1	2	0	25	2	63
3	2	2	3	2	3	1	2	3	2	3	3	2	3	2	3	3	3	3	2	4	3	3	2	2	3	3	4	4	5	4	4	2	4	4	4	-3	-2	-3	-3	-2	-1	-1	-2	2	-3	1	25	6	74
2	2	2	3	2	1	2	2	2	3	2	3	3	2	3	3	3	2	2	2	2	2	2	2	2	3	2	2	2	2	2	2	2	2	2	2	1	1	1	1	1	1	1	2	2	2	0	25	6	63
2	3	1	2	3	1	2	2	2	1	2	2	1	1	2	3	3	2	2	2	2	2	2	1	2	2	2	2	1	1	1	1	2	1	1	1	1	-1	2	2	2	2	2	2	2	2	0	25	5	54
3	2	2	3	3	2	4	2	2	2	3	3	3	2	3	4	2	2	1	2	2	2	2	2	2	4	2	4	2	4	2	2	4	3	3	2	-2	-1	0	1	1	-1	1	2	2	-1	1	25	5	70
3	3	3	2	2	3	2	3	3	2	3	2	3	2	3	3	2	2	3	2	2	2	3	3	2	3	3	3	3	4	2	2	4	2	2	2	1	-1	0	1	0	2	0	1	1	1	0	25	2	72
1	4	2	3	4	1	2	4	4	3	1	1	2	2	4	4	3	4	3	3	4	4	2	2	4	3	3	1	4	2	5	4	2	1	2	4	-1	1	3	0	3	1	-1	1	3	0	0	25	6	78
2	2	1	4	4	1	4	1	3	1	2	3	1	1	2	4	1	1	2	2	2	2	1	1	2	4	2	3	2	2	2	2	2	1	1	1	3	-3	3	2	3	0	3	3	2	3	0	25	2	59
2	3	2	2	3	3	4	2	3	1	3	2	2	2	2	3	3	3	2	3	2	3	2	1	2	2	1	2	2	2	2	2	1	1	1	4	1	1	3	2	3	3	2	3	3	3	1	25	5	65
3	3	2	2	3	1	1	2	2	2	2	2	1	2	3	3	4	1	3	2	2	4	3	2	2	3	3	2	1	2	2	2	2	2	1	2	3	1	3	3	3	3	3	3	2	3	0	25	6	65
2	4	3	4	2	3	3	3	4	4	2	2	1	2	4	2	2	2	2	2	2	2	2	3	3	3	3	1	2	4	2	3	2	4	4	2	1	2	3	2	3	3	2	3	2	3	0	25	5	72
2	4	2	4	3	1	2	2	3	3	3	3	1	2	3	3	3	2	3	2	2	2	3	2	2	4	3	2	4	4	2	4	4	4	4	2	-2	2	1	-1	2	1	1	2	0	-1	0	25	5	71
2	3	1	3	3	1	1	1	2	1	2	2	3	1	1	3	2	3	3	1	2	1	1	1	1	2	1	1	1	1	1	2	1	1	3	2	0	-2	2	2	2	3	3	1	2	3	1	25	5	49
3	3	1	3	3	2	2	2	3	1	2	3	1	2	2	2	2	3	2	2	3	2	4	2	3	4	2	3	3	4	4	3	3	3	4	3	0	0	0	0	1	2	0	0	2	0	1	25	1	67
2	3	1	3	1	1	3	3	3	3	2	2	2	3	4	3	3	2	3	4	2	4	4	2	4	3	3	3	4	2	4	5	4	1	4	4	-3	0	-1	-1	-1	-1	-1	-2	-1	-3	1	25	5	76
1	3	3	3	3	2	2	3	2	2	4	2	1	2	2	2	3	2	2	2	2	1	2	1	2	3	2	3	2	2	3	4	2	1	2	5	-2	0	2	-3	-1	-1	-2	-2	2	-2	0	25	6	62
2	1	1	3	1	1	2	4	2	1	2	1	2	1	1	3	2	3	1	1	4	1	1	1	1	3	1	2	1	2	1	1	1	1	1	1	3	2	3	3	3	3	3	3	3	2	1	25	6	49
2	2	1	2	4	1	4	1	1	2	1	2	4	2	1	3	3	2	1	1	2	3	1	1	1	2	1	1	1	3	1	3	2	1	2	1	2	0	1	2	2	0	2	2	1	2	1	25	2	52
2	3	1	2	4	1	2	2	2	1	2	3	1	1	1	3	1	2	2	1	2	1	1	1	2	4	2	1	2	4	1	1	2	3	4	1	2	-1	2	1	2	-1	1	1	2	2	1	25	5	51
2	3	1	1	4	1	2	1	1	1	3	2	3	2	1	3	1	1	1	2	2	1	1	1	1	3	1	1	1	4	2	3	1	1	1	1	3	2	3	2	3	3	3	3	3	3	0	25	5	47
4	3	2	3	3	3	1	3	3	3	2	3	1	1	3	3	3	2	2	2	3	2	1	4	1	3	3	2	2	4	2	2	2	4	4	4	-1	-2	-2	-2	-2	-2	-2	-2	-2	-2	0	25	6	69
3	1	1	3	2	1	1	2	1	4	1	4	3	1	2	4	2	2	2	1	3	2	2	2	1	2	2	2	1	2	1	2	2	1	2	1	2	-1	2	3	3	3	3	2	1	3	0	25	5	57
2	3	1	2	4	1	2	1	2	1	1	4	1	3	1	2	3	2	1	1	3	2	2	1	4	3	2	2	4	5	4	4	5	3	5	4	-2	0	1	-3	0	-1	-1	0	1	-3	0	25	2	57
2	3	2	4	3	3	2	1	1	1	1	3	2	2	1	4	1	3	1	1	3	2	2	2	3	2	3	3	3	2	4	3	2	2	2	3	-1	0	2	1	2	1	3	1	1	2	1	25	2	61
3	3	1	2	3	2	2	2	2	3	2	2	3	3	2	3	3	2	3	1	3	3	3	2	3	4	2	2	5	5	4	4	4	3	5	5	3	0	0	-3	-3	0	-3	0	3	-3	0	25	6	69
2	4	2	3	3	2	4	2	3	3	3	2	4	2	3	4	3	2	3	3	2	4	3	2	3	3	3	2	2	4	2	2	2	4	2	2	-1	-1	1	-2	0	-1	0	0	0	0	1	25	6	79
3	2	2	4	3	1	1	2	3	3	1	3	1	2	3	2	2	2	2	3	3	2	2	2	2	4	3	1	3	3	4	4	2	1	2	2	1	1	2	2	3	0	2	2	2	2	0	25	5	64
2	3	3	3	2	2	2	2	4	2	4	2	2	2	3	3	2	2	2	2	3	2	4	2	2	4	2	3	2	2	2	2	2	1	2	3	2	0	1	1	2	1	2	2	2	2	0	25	5	71
2	3	2	3	2	2	3	2	3	3	3	2	3	2	3	3	3	2	2	2	2	2	3	2	2	3	2	2	4	4	4	3	2	2	3	2	-1	1	1	-1	1	0	0	2	1	1	1	25	3	68
1	2	1	3	2	1	1	2	2	3	1	2	2	1	2	3	2	3	1	2	2	2	2	2	2	3	2	1	1	5	2	4	4	4	4	2	1	-1	2	-1	2	1	-1	2	2	2	1	25	5	53
2	3	3	2	4	3	2	3	3	2	4	3	1	2	3	2	3	2	2	2	2	1	3	2	2	3	2	3	4	4	4	4	4	3	4	4	-1	-1	1	-2	2	0	1	1	1	-1	0	25	1	69
3	3	3	2	1	2	1	3	3	4	3	2	1	2	4	3	3	3	3	2	2	2	2	2	2	4	2	1	4	5	4	5	5	5	4	3	-2	-2	1	-2	1	-2	-2	1	2	2	1	25	2	68
1	1	4	3	1	1	2	1	3	3	4	2	4	2	4	3	4	2	1	1	2	4	2	2	2	2	1	1	4	5	5	5	3	4	5	5	3	-1	2	3	-2	0	0	1	2	2	1	25	5	63
2	3	2	3	2	2	2	3	3	3	2	3	3	2	3	3	3	3	3	3	3	3	3	2	3	2	2	3	2	4	2	2	4	3	2	2	2	1	2	1	1	1	1	1	-2	2	1	25	5	74
1	2	1	4	3	1	2	1	1	2	1	1	3	1	2	3	1	1	1	2	1	3	1	1	1	1	1	1	1	3	1	2	1	3	1	1	2	-2	0	1	0	2	2	2	1	2	1	25	5	44
4	4	2	3	1	2	1	3	3	1	3	2	1	2	3	1	3	2	2	3	2	1	3	1	3	4	2	1	2	4	1	2	1	1	4	2	2	0	3	1	2	-1	2	2	2	2	0	25	5	63
2	2	1	2	4	1	3	1	1	2	2	1	2	2	3	4	2	2	1	2	1	3	1	1	1	3	1	3	1	1	1	1	1	1	1	1	2	-2	0	-1	3	-1	2	2	2	2	1	25	2	54
3	2	1	3	4	1	3	4	2	2	1	3	3	1	2	3	3	2	1	1	2	2	1	1	1	2	2	1	1	1	1	2	2	1	1	1	2	-2	3	0	3	2	3	3	3	3	0	25	5	57
1	4	1	4	3	2	1	1	1	2	2	1	1	4	2	3	3	2	3	2	3	1	2	1	3	2	2	2	4	4	5	4	2	4	5	5	-3	1	2	-3	3	-3	-3	3	3	-1	1	25	6	59
1	2	1	1	4	1	3	2	4	4	3	3	3	1	2	4	3	1	2	1	2	3	2	4	2	4	4	2	5	5	5	3	5	4	2	3	-2	-3	-3	-3	0	3	-3	0	1	-3	0	25	1	69
3	3	3	3	1	3	1	2	3	2	3	2	4	3	2	3	2	2	2	2	3	1	3	2	2	3	3	4	3	4	3	3	4	2	2	2	0	0	1	0	1	0	0	1	1	1	0	25	6	70
3	2	1	2	2	1	2	2	2	1	2	3	2	2	3	3	1	1	2	2	2	2	2	2	2	2	2	1	4	5	4	5	4	4	4	5	-1	-1	2	0	1	2	-1	0	2	1	0	25	1	54
2	3	3	3	4	4	4	3	2	4	2	2	1	2	2	3	3	2	1	2	2	3	3	1	2	4	1	4	3	4	5	3	4	2	2	4	-1	1	3	0	2	1	2	3	2	3	1	25	5	72
3	2	1	4	4	4	1	4	3	2	3	3	1	4	4	1	2	3	3	2	3	2	2	3	2	3	3	3	4	5	4	4	4	4	4	2	-2	3	1	-3	-1	-3	-3	-2	1	-3	1	25	2	75
1	4	2	1	1	2	2	1	4	1	1	1	3	1	2	3	1	2	3	2	3	1	4	1	2	4	3	2	1	4	4	2	2	1	1	2	3	2	3	1	3	3	1	1	2	3	0	25	4	58
3	1	3	3	4	3	1	1	1	2	2	1	4	2	2	4	1	1	1	1	1	4	1	2	1	3	2	4	2	4	2	4	4	1	4	1	-1	-2	3	1	2	1	-1	2	2	1	1	25	6	59
3	3	2	3	2	2	2	2	1	1	2	1	2	2	2	3	3	2	2	3	2	1	2	1	3	3	2	2	4	4	4	4	3	4	5	4	2	2	3	2	3	3	2	2	1	-1	0	25	5	59
2	3	2	3	2	2	2	4	2	2	3	2	2	2	3	3	3	2	2	2	3	2	3	1	3	3	2	3	2	4	3	4	2	3	4	3	0	-1	1	0	2	-1	2	1	1	0	0	25	5	68
2	4	3	3	2	2	1	2	2	3	1	2	1	2	1	3	3	2	4	3	2	1	2	3	2	4	3	2	4	5	4	4	5	4	5	4	-2	2	3	1	3	1	-1	0	1	-2	1	25	1	65
2	2	2	2	4	1	3	2	2	3	2	2	2	2	2	3	4	2	2	2	3	3	3	1	2	4	2	2	5	4	5	4	4	4	5	5	3	3	2	-3	3	-3	-2	2	3	-2	0	25	1	66
3	3	1	2	3	3	3	2	2	3	2	2	3	2	2	4	3	1	2	2	2	2	2	2	2	2	2	1	1	4	1	1	1	1	2	2	-2	0	1	0	1	1	0	0	0	1	1	25	6	63
1	1	1	1	4	1	1	1	1	1	1	2	1	1	4	4	4	1	1	1	2	4	1	1	4	3	1	1	1	5	2	5	2	5	2	2	3	-3	-3	-2	3	3	3	2	2	3	1	25	2	50
1	4	2	2	4	2	1	2	2	1	2	3	2	1	2	3	3	2	3	2	2	2	2	2	1	3	2	3	2	5	2	2	4	4	4	3	-1	-1	2	-1	0	1	0	-2	1	-1	1	25	6	61
2	3	2	3	1	2	1	2	2	2	1	1	3	2	3	3	2	2	2	1	1	3	4	2	2	3	2	2	2	4	1	3	1	2	1	1	2	-1	2	2	3	1	2	2	3	2	0	25	5	59
1	4	1	4	4	1	4	1	4	4	1	1	3	2	4	4	4	1	1	1	3	4	1	4	2	4	4	3	4	5	4	5	5	3	3	5	-1	1	0	-3	-2	-3	-2	0	3	-3	0	25	1	75
3	3	1	3	3	1	4	2	1	1	1	3	1	1	3	3	1	1	1	2	1	1	1	2	2	2	2	4	3	3	5	5	1	4	5	4	3	0	0	0	2	0	0	0	3	0	1	25	1	54
1	4	1	4	1	3	1	4	3	1	4	2	1	3	3	1	1	2	1	2	2	2	2	1	3	4	2	4	4	4	4	5	2	2	4	5	-1	1	2	-3	2	2	1	3	3	1	0	25	5	63
2	3	1	1	3	1	3	2	1	1	2	1	3	1	1	2	1	3	2	1	1	3	2	1	1	1	1	1	1	1	1	1	1	1	1	1	3	-1	2	3	3	1	3	3	2	3	1	25	6	46
2	4	1	4	3	1	1	3	3	3	1	3	4	2	4	3	4	4	4	1	3	1	1	4	2	3	4	4	1	5	4	4	4	5	4	4	0	-2	2	-1	1	1	-1	-1	3	2	1	25	5	77
3	4	2	1	4	1	2	4	4	4	4	4	1	3	4	2	4	1	4	3	3	1	4	4	4	4	4	3	2	4	3	1	5	4	4	4	-2	3	0	-3	3	-3	-1	3	3	1	0	25	2	86
3	4	2	4	1	1	1	4	3	1	3	2	3	2	3	1	2	3	3	3	4	1	2	2	3	2	3	2	2	4	1	1	1	1	1	1	-1	1	2	1	2	3	3	1	2	-3	1	25	1	68
2	3	2	3	3	2	2	3	2	2	3	2	3	2	3	3	2	2	2	2	2	2	3	2	2	3	2	2	2	4	2	2	4	4	2	2	1	-1	1	-1	1	-1	2	2	2	-2	0	25	5	66
3	2	2	2	3	2	2	2	3	3	2	2	4	2	2	4	3	2	2	1	2	3	2	3	2	2	2	1	2	2	3	2	4	3	2	2	-1	-1	1	0	1	-1	1	1	1	-1	1	25	6	65
2	2	2	2	2	2	2	3	3	3	3	3	3	2	2	3	3	1	3	2	2	2	2	2	1	3	2	3	4	4	2	3	2	3	3	2	-3	-1	0	-2	1	-3	1	0	2	-1	1	25	6	65
3	2	1	3	3	1	2	2	3	1	2	3	2	2	3	3	2	2	2	2	3	2	3	2	2	4	2	2	3	4	2	2	4	2	3	2	1	0	2	0	3	3	2	3	3	2	0	25	5	64
3	2	1	3	3	1	4	1	4	1	1	1	3	1	3	4	2	1	2	1	1	3	1	2	1	3	2	1	1	1	1	1	1	1	1	1	3	3	3	3	3	3	3	3	3	3	0	25	6	56
3	3	2	3	2	1	1	2	3	4	3	3	1	1	4	1	3	2	3	3	2	1	4	3	3	4	3	2	4	4	4	3	2	1	4	2	2	1	2	1	3	1	2	2	3	1	0	25	6	70
1	4	1	4	3	1	3	1	1	3	1	1	4	2	4	4	2	2	1	1	2	3	4	1	3	3	2	1	5	5	5	5	4	5	5	5	-2	1	2	-2	2	-2	-1	2	2	-2	1	25	2	63
4	4	2	3	3	4	3	4	3	2	3	2	3	3	4	3	3	4	2	4	3	1	3	3	3	4	3	3	4	5	4	4	5	2	4	5	1	-2	0	-2	0	-1	-2	0	-1	2	1	25	0	86
1	3	2	2	4	2	2	2	2	1	3	2	2	3	1	2	3	1	1	2	4	1	4	1	3	4	1	2	1	4	4	3	3	2	1	2	0	-1	2	1	2	1	1	2	3	0	0	25	5	61
2	2	1	1	2	2	2	2	1	1	2	2	2	2	2	2	1	2	2	2	2	3	3	1	2	2	2	3	2	2	2	4	1	1	2	2	2	1	2	2	2	3	2	2	2	3	0	25	5	53
3	3	1	3	4	2	2	2	2	1	2	2	4	2	1	4	2	2	2	2	3	3	2	1	1	2	2	1	2	2	4	3	2	2	1	1	2	1	2	2	2	0	1	1	1	3	1	25	6	61
2	3	2	4	1	3	1	3	2	2	2	2	1	2	3	2	4	3	1	1	2	1	3	2	2	2	3	2	4	4	4	4	4	2	3	2	1	2	0	1	3	2	-1	3	3	0	1	25	5	61
3	1	3	2	2	2	3	3	3	2	4	3	3	3	2	3	3	2	3	2	3	3	2	2	2	3	3	2	3	3	2	3	2	3	2	2	2	0	-1	0	1	0	-1	0	1	0	1	25	5	72
3	2	1	3	2	1	2	3	3	2	2	3	2	2	2	3	2	2	2	2	2	3	2	2	2	3	2	2	2	2	2	2	2	2	2	2	-1	-1	2	2	2	3	2	2	2	3	1	25	4	62
2	3	3	4	2	2	1	2	2	1	3	2	2	2	2	2	2	4	2	3	4	2	3	1	3	2	2	2	5	5	4	5	3	3	4	4	0	-1	1	0	0	1	0	-1	-1	2	1	25	6	65
1	4	1	3	4	2	1	3	3	2	3	2	2	4	4	4	3	4	2	2	3	2	4	1	4	4	2	2	4	4	1	2	4	2	2	5	-3	-3	1	-3	2	-3	-1	0	2	-1	0	25	2	76
3	4	2	4	4	2	3	3	4	3	3	2	4	3	4	4	3	3	3	4	3	3	3	3	4	4	4	2	5	4	4	5	4	4	4	5	-1	-2	1	-2	1	0	1	1	2	1	1	25	4	91
2	3	2	2	2	2	3	2	2	3	2	2	2	2	2	2	2	2	2	2	2	2	3	2	2	3	2	2	2	4	2	4	2	2	2	2	2	1	2	2	2	2	2	2	2	3	0	25	6	61
3	3	1	4	1	2	2	1	3	3	3	3	2	1	1	3	4	2	3	2	3	2	2	4	2	4	2	2	4	4	4	4	4	5	4	3	-1	-2	0	0	1	-2	-1	0	1	-1	0	25	5	68
2	4	1	3	1	1	3	4	3	4	1	3	3	1	2	4	4	1	3	3	4	2	1	4	3	4	3	1	4	4	5	5	5	2	4	5	0	-1	2	-2	2	-3	-1	0	1	-1	0	25	5	73
3	2	1	2	2	1	1	3	2	1	3	1	2	1	1	2	1	2	2	2	3	1	2	1	1	3	2	2	2	2	1	1	3	2	1	1	1	-3	0	1	1	-1	2	0	-1	2	0	25	6	50
3	3	1	2	3	2	2	2	2	2	2	2	2	2	2	3	3	2	2	2	2	2	2	1	2	2	2	2	3	2	2	2	2	2	2	4	2	1	1	0	1	1	1	-1	1	1	1	25	6	59
2	3	2	3	1	2	2	2	2	2	2	2	3	3	3	3	2	2	3	2	2	1	2	1	4	3	2	1	1	2	3	3	2	1	1	1	-1	1	2	1	2	-2	2	2	2	2	1	25	2	62
2	2	3	3	1	3	2	2	1	1	3	2	2	3	3	3	3	3	3	2	3	2	2	2	2	3	1	2	2	5	2	3	5	4	3	4	2	1	2	1	2	3	0	1	-1	1	1	25	6	64
3	3	2	4	4	2	1	4	2	2	2	2	3	1	3	3	2	3	2	2	4	3	3	2	3	4	3	2	4	2	4	4	4	1	4	2	-1	1	1	-1	1	-1	2	1	1	-1	0	25	2	74
2	4	3	4	1	1	1	2	4	4	4	3	1	1	2	1	3	2	4	2	3	1	1	2	3	4	2	1	1	1	1	1	1	1	1	1	3	-3	3	3	3	3	3	3	3	3	0	25	6	66
4	3	2	3	2	2	2	2	3	3	2	3	2	2	3	3	3	2	2	2	2	3	2	3	2	4	3	3	4	4	2	3	2	1	3	3	-2	1	1	1	2	-2	-1	2	1	-1	1	25	5	72
1	4	1	3	3	2	3	4	4	2	3	2	2	2	4	3	4	2	4	1	3	3	1	3	2	4	2	3	4	4	2	4	4	2	4	2	1	3	1	-1	1	1	2	1	3	0	0	25	6	75
3	2	2	2	1	1	1	2	2	3	3	1	2	1	2	1	2	2	2	1	3	1	1	2	1	3	2	3	1	2	2	2	1	1	1	1	3	0	3	3	3	3	3	3	3	3	0	25	2	52
2	3	2	2	2	2	3	2	2	1	3	2	3	2	2	3	2	3	2	2	2	3	2	1	2	3	2	2	2	2	2	2	2	2	3	3	-1	1	2	-2	2	0	2	2	2	1	1	25	5	62
2	3	1	2	3	1	3	3	3	2	3	3	3	2	3	3	4	2	3	2	3	2	2	3	3	4	3	4	2	3	2	2	4	1	3	1	1	-2	1	-1	2	1	1	1	1	2	0	25	5	75
3	3	2	2	3	2	1	1	2	4	3	3	2	2	1	2	2	2	3	2	2	2	2	2	2	2	2	3	3	2	2	2	2	1	2	2	1	-1	2	1	2	1	1	-1	0	1	0	25	5	62
2	4	3	2	1	2	2	3	4	3	4	3	1	2	4	2	4	3	4	3	2	1	3	4	2	4	4	4	1	4	1	2	2	1	2	1	3	-1	1	0	1	-1	2	0	2	2	0	25	1	80
4	1	2	3	3	2	3	3	3	3	1	3	4	2	3	4	2	3	2	3	2	3	2	3	2	2	3	1	2	2	2	2	2	3	2	2	0	-2	-1	0	1	0	0	0	0	-1	1	25	4	72
[truncated: 2 more columns]
